# Supplementary material for: catena-Poly[silver(I)-bis­[μ-4-methyl-1H-1,2,4-triazole-3(4H)-thione-κ2 S:S]-silver(I)-di-μ-thio­cyanato-κ2 S:N;κ2 N:S]
Source: Acta Crystallogr Sect E Struct Rep Online. 2013 Apr 13;69(Pt 5):m265–6. doi: 10.1107/S160053681300946X (PMC3647807; doi:10.1107/S160053681300946X)
Supplement: Supplementary file 1 [file e-69-0m265-sup1.cif]

##############################################################################
#                                                                            #
# This CIF contains the data in a paper accepted for publication in          #
# Acta Crystallographica Section E. It conforms to the requirements of       #
# Notes for Authors for Acta Crystallographica Section E, and has been       #
# peer reviewed under the auspices of the IUCr Commission on Journals.       #
#                                                                            #
# Full details of the Crystallographic Information File format               #
# are given in the paper "The Crystallographic Information File (CIF):       #
# a New Standard Archive File for Crystallography" by S. R. Hall, F. H.      #
# Allen and I. D. Brown [Acta Cryst. (1991), A47, 655-685].                  #
#                                                                            #
# The current version of the core CIF dictionary is obtainable from          #
# ftp://ftp.iucr.org/pub/cif_core.dic.                                       #
#                                                                            #
# Software is freely available for graphical display of the structure(s)     #
# in this CIF. For information consult the CIF software page                 #
# http://www.iucr.org/resources/cif/software.                                #
#                                                                            #
# This file may be used for bona fide research purposes within the           #
# scientific community so long as proper attribution is given to the journal # 
# article from which it was obtained.                                        #
#                                                                            #
##############################################################################
data_I
_audit_creation_method     SHELXL-97
_chemical_name_systematic
;\
<i>catena</i>-Poly[silver(I)-bis[\m-4-methyl-1<i>H</i>-1,2,4-triazole-\
3(4<i>H</i>)-thione-\k^2^<i>S</i>:<i>S</i>]-silver(I)-di-\m-thiocyanato-\
\k^2^<i>S</i>:<i>N</i>;\k^2^<i>N</i>:<i>S</i>]
;
_chemical_name_common     ?
_chemical_formula_moiety     'C8 H10 Ag2 N8 S4'
_chemical_formula_sum     'C8 H10 Ag2 N8 S4'
_chemical_formula_iupac     '[Ag2 (N C S)2 (C3 H5 N3 S)2]'
_chemical_formula_weight     562.22
_chemical_melting_point     ?
_symmetry_cell_setting     triclinic
_symmetry_space_group_name_H-M     'P -1'
_symmetry_space_group_name_Hall     '-P 1'
loop_
    _symmetry_equiv_pos_as_xyz
    'x, y, z'
    '-x, -y, -z'
_cell_length_a     7.4842(6)
_cell_length_b     7.5420(6)
_cell_length_c     8.4262(7)
_cell_angle_alpha     79.985(2)
_cell_angle_beta     84.329(2)
_cell_angle_gamma     64.5080(10)
_cell_volume     422.62(6)
_cell_formula_units_Z     1
_cell_measurement_reflns_used     3160
_cell_measurement_theta_min     2.46
_cell_measurement_theta_max     28.12
_cell_measurement_temperature     293(2)
_exptl_crystal_description     block
_exptl_crystal_colour     colourless
_exptl_crystal_size_max     0.31
_exptl_crystal_size_mid     0.12
_exptl_crystal_size_min     0.05
_exptl_crystal_density_diffrn     2.209
_exptl_crystal_density_meas     ?
_exptl_crystal_density_method     'not measured'
_exptl_crystal_F_000     272
_exptl_absorpt_coefficient_mu     2.816
_exptl_absorpt_correction_type     multi-scan
_exptl_absorpt_process_details     '(SADABS; Bruker, 2003)'
_exptl_absorpt_correction_T_min     0.682
_exptl_absorpt_correction_T_max     0.879
_exptl_special_details     ?
_diffrn_ambient_temperature     293(2)
_diffrn_radiation_type     MoK\a
_diffrn_radiation_wavelength     0.71073
_diffrn_radiation_source     'fine-focus sealed tube'
_diffrn_radiation_monochromator     graphite
_diffrn_measurement_device_type     'Bruker APEX CCD'
_diffrn_measurement_method     'Frames, each covering 0.3 \% in \w'
_diffrn_detector_area_resol_mean     ?
_diffrn_reflns_number     5887
_diffrn_reflns_av_R_equivalents     0.0263
_diffrn_reflns_av_sigmaI/netI     0.0228
_diffrn_reflns_theta_min     2.46
_diffrn_reflns_theta_max     28.30
_diffrn_reflns_theta_full     28.30
_diffrn_measured_fraction_theta_max     0.997
_diffrn_measured_fraction_theta_full     0.997
_diffrn_reflns_limit_h_min     -9
_diffrn_reflns_limit_h_max     9
_diffrn_reflns_limit_k_min     -10
_diffrn_reflns_limit_k_max     10
_diffrn_reflns_limit_l_min     -11
_diffrn_reflns_limit_l_max     11
_diffrn_standards_number     0
_diffrn_standards_interval_count     .
_diffrn_standards_interval_time     ?
_diffrn_standards_decay_%     0
_refine_special_details
;
Refinement of <i>F</i>^2^ against ALL reflections. The weighted <i>R</i>-factor
<i>wR</i> and goodness of fit <i>S</i> are based on <i>F</i>^2^, conventional
<i>R</i>-factors <i>R</i> are based on <i>F</i>, with <i>F</i> set to zero for
negative <i>F</i>^2^. The threshold expression of <i>F</i>^2^ >
\s(<i>F</i>^2^) is used only for calculating <i>R</i>-factors(gt) <i>etc</i>.
and is not relevant to the choice of reflections for refinement.
<i>R</i>-factors based on <i>F</i>^2^ are statistically about twice as large
as those based on <i>F</i>, and <i>R</i>- factors based on ALL data will be
even larger.
;
_reflns_number_total     2083
_reflns_number_gt     1904
_reflns_threshold_expression     I>2\s(I)
_refine_ls_structure_factor_coef     Fsqd
_refine_ls_matrix_type     full
_refine_ls_R_factor_all     0.0322
_refine_ls_R_factor_gt     0.0290
_refine_ls_wR_factor_gt     0.0680
_refine_ls_wR_factor_ref     0.0695
_refine_ls_goodness_of_fit_ref     1.046
_refine_ls_restrained_S_all     1.046
_refine_ls_number_reflns     2083
_refine_ls_number_parameters     104
_refine_ls_number_restraints     1
_refine_ls_hydrogen_treatment     mixed
_refine_ls_weighting_scheme     calc
_refine_ls_weighting_details
         'calc w=1/[\s^2^(Fo^2^)+(0.0262P)^2^+0.3652P] where P=(Fo^2^+2Fc^2^)/3'
_atom_sites_solution_hydrogens     geom
_atom_sites_solution_primary     direct
_atom_sites_solution_secondary     difmap
_refine_ls_shift/su_max     0.000
_refine_ls_shift/su_mean     0.000
_refine_diff_density_max     0.785
_refine_diff_density_min     -0.626
_refine_ls_extinction_method     none
_refine_ls_extinction_coef     ?
loop_
    _atom_type_symbol
    _atom_type_description
    _atom_type_scat_dispersion_real
    _atom_type_scat_dispersion_imag
    _atom_type_scat_source
    'C' 'C' 0.0033 0.0016
                         'International Tables Vol C Tables 4.2.6.8 and 6.1.1.4'
    'H' 'H' 0.0000 0.0000
                         'International Tables Vol C Tables 4.2.6.8 and 6.1.1.4'
    'N' 'N' 0.0061 0.0033
                         'International Tables Vol C Tables 4.2.6.8 and 6.1.1.4'
    'S' 'S' 0.1246 0.1234
                         'International Tables Vol C Tables 4.2.6.8 and 6.1.1.4'
    'Ag' 'Ag' -0.8971 1.1015
                         'International Tables Vol C Tables 4.2.6.8 and 6.1.1.4'
_computing_data_collection     'SMART (Bruker, 2003)'
_computing_cell_refinement     'SAINT (Bruker, 2003)'
_computing_data_reduction     'SAINT (Bruker, 2003)'
_computing_structure_solution     'SHELXS97 (Sheldrick, 2008)'
_computing_structure_refinement     'SHELXL97 (Sheldrick, 2008)'
_computing_molecular_graphics     'Mercury (Macrae <i>et al.</i>, 2008)'
_computing_publication_material
    'SHELXTL (Sheldrick, 2008), PLATON (Spek, 2009) and publCIF (Westrip, 2010)'
loop_
    _atom_site_type_symbol
    _atom_site_label
    _atom_site_fract_x
    _atom_site_fract_y
    _atom_site_fract_z
    _atom_site_U_iso_or_equiv
    _atom_site_adp_type
    _atom_site_calc_flag
    _atom_site_refinement_flags
    _atom_site_occupancy
    _atom_site_symmetry_multiplicity
    _atom_site_disorder_assembly
    _atom_site_disorder_group
    Ag Ag1 0.43439(4) 0.06942(4) 0.18148(3) 0.06373(11) Uani d . 1 1 . .
    S S1 0.45768(10) 0.28186(11) -0.08435(10) 0.04902(17) Uani d . 1 1 . .
    N N1 0.8089(4) 0.2218(4) 0.0367(3) 0.0471(5) Uani d D 1 1 . .
    H H1 0.784(5) 0.168(5) 0.130(3) 0.057 Uiso d D 1 1 . .
    N N2 0.9737(4) 0.2569(4) -0.0040(3) 0.0580(7) Uani d . 1 1 . .
    N N3 0.7724(3) 0.3598(3) -0.2066(3) 0.0443(5) Uani d . 1 1 . .
    C C1 0.6839(4) 0.2840(4) -0.0829(3) 0.0399(5) Uani d . 1 1 . .
    C C2 0.9452(4) 0.3410(5) -0.1505(4) 0.0548(7) Uani d . 1 1 . .
    H H2 1.0329 0.3844 -0.2120 0.066 Uiso calc R 1 1 . .
    C C3 0.6939(6) 0.4444(6) -0.3672(4) 0.0614(8) Uani d . 1 1 . .
    H H3A 0.6677 0.3493 -0.4116 0.092 Uiso calc R 1 1 . .
    H H3B 0.7889 0.4779 -0.4352 0.092 Uiso calc R 1 1 . .
    H H3C 0.5733 0.5619 -0.3608 0.092 Uiso calc R 1 1 . .
    S S2 0.13129(11) 0.14847(14) 0.36025(10) 0.0576(2) Uani d . 1 1 . .
    C C4 0.2341(4) 0.0469(5) 0.5367(4) 0.0479(6) Uani d . 1 1 . .
    N N4 0.3024(4) -0.0245(5) 0.6610(3) 0.0661(8) Uani d . 1 1 . .
loop_
    _atom_site_aniso_label
    _atom_site_aniso_U_11
    _atom_site_aniso_U_22
    _atom_site_aniso_U_33
    _atom_site_aniso_U_12
    _atom_site_aniso_U_13
    _atom_site_aniso_U_23
    Ag1 0.06481(18) 0.0881(2) 0.05807(16) -0.04888(16) 0.01183(12) -0.02344(13)
    S1 0.0410(4) 0.0516(4) 0.0602(4) -0.0237(3) -0.0010(3) -0.0116(3)
    N1 0.0437(12) 0.0499(13) 0.0494(13) -0.0240(11) -0.0036(10) 0.0014(10)
    N2 0.0431(13) 0.0646(16) 0.0680(17) -0.0281(12) -0.0086(12) 0.0049(13)
    N3 0.0451(12) 0.0457(12) 0.0454(12) -0.0225(10) 0.0004(9) -0.0069(10)
    C1 0.0400(13) 0.0357(12) 0.0466(13) -0.0172(10) 0.0015(10) -0.0107(10)
    C2 0.0427(15) 0.0599(18) 0.0645(19) -0.0275(14) -0.0007(13) -0.0007(15)
    C3 0.073(2) 0.072(2) 0.0447(15) -0.0374(18) -0.0050(15) -0.0028(14)
    S2 0.0427(4) 0.0772(5) 0.0541(4) -0.0308(4) -0.0013(3) 0.0023(4)
    C4 0.0431(14) 0.0621(17) 0.0496(15) -0.0326(13) 0.0082(12) -0.0135(13)
    N4 0.0619(17) 0.100(2) 0.0501(15) -0.0486(17) -0.0010(13) -0.0081(15)
_geom_special_details
;
All e.s.d.'s (except the e.s.d. in the dihedral angle between two l.s. planes)
are estimated using the full covariance matrix. The cell e.s.d.'s are taken
into account individually in the estimation of e.s.d.'s in distances, angles
and torsion angles; correlations between e.s.d.'s in cell parameters are only
used when they are defined by crystal symmetry. An approximate (isotropic)
treatment of cell e.s.d.'s is used for estimating e.s.d.'s involving l.s.
planes.
;
loop_
    _geom_bond_atom_site_label_1
    _geom_bond_atom_site_label_2
    _geom_bond_site_symmetry_2
    _geom_bond_distance
    _geom_bond_publ_flag
    Ag1 N4 2_656 2.354(3) y
    Ag1 S2 . 2.4987(8) y
    Ag1 S1 . 2.5554(8) y
    Ag1 S1 2_655 2.6688(8) y
    Ag1 Ag1 2_655 3.3241(5) ?
    S1 C1 . 1.701(3) ?
    S1 Ag1 2_655 2.6688(8) ?
    N1 C1 . 1.325(3) ?
    N1 N2 . 1.369(3) ?
    N1 H1 . 0.860(18) ?
    N2 C2 . 1.278(4) ?
    N3 C1 . 1.354(3) ?
    N3 C2 . 1.363(4) ?
    N3 C3 . 1.455(4) ?
    C2 H2 . 0.9300 ?
    C3 H3A . 0.9600 ?
    C3 H3B . 0.9600 ?
    C3 H3C . 0.9600 ?
    S2 C4 . 1.646(3) ?
    C4 N4 . 1.150(4) ?
    N4 Ag1 2_656 2.354(3) ?
loop_
    _geom_angle_atom_site_label_1
    _geom_angle_atom_site_label_2
    _geom_angle_atom_site_label_3
    _geom_angle_site_symmetry_1
    _geom_angle_site_symmetry_3
    _geom_angle
    _geom_angle_publ_flag
    N4 Ag1 S2 2_656 . 107.73(7) ?
    N4 Ag1 S1 2_656 . 106.91(7) ?
    S2 Ag1 S1 . . 124.52(3) ?
    N4 Ag1 S1 2_656 2_655 104.55(9) ?
    S2 Ag1 S1 . 2_655 110.41(3) ?
    S1 Ag1 S1 . 2_655 101.00(2) ?
    N4 Ag1 Ag1 2_656 2_655 115.17(8) ?
    S2 Ag1 Ag1 . 2_655 135.70(2) ?
    S1 Ag1 Ag1 . 2_655 52.010(19) ?
    S1 Ag1 Ag1 2_655 2_655 48.991(18) ?
    C1 S1 Ag1 . . 104.45(10) ?
    C1 S1 Ag1 . 2_655 99.55(9) ?
    Ag1 S1 Ag1 . 2_655 79.00(2) ?
    C1 N1 N2 . . 113.0(2) ?
    C1 N1 H1 . . 122(2) ?
    N2 N1 H1 . . 125(2) ?
    C2 N2 N1 . . 103.3(2) ?
    C1 N3 C2 . . 106.7(2) ?
    C1 N3 C3 . . 125.5(2) ?
    C2 N3 C3 . . 127.7(3) ?
    N1 C1 N3 . . 104.4(2) ?
    N1 C1 S1 . . 129.2(2) ?
    N3 C1 S1 . . 126.3(2) ?
    N2 C2 N3 . . 112.6(3) ?
    N2 C2 H2 . . 123.7 ?
    N3 C2 H2 . . 123.7 ?
    N3 C3 H3A . . 109.5 ?
    N3 C3 H3B . . 109.5 ?
    H3A C3 H3B . . 109.5 ?
    N3 C3 H3C . . 109.5 ?
    H3A C3 H3C . . 109.5 ?
    H3B C3 H3C . . 109.5 ?
    C4 S2 Ag1 . . 100.04(10) ?
    N4 C4 S2 . . 178.6(3) ?
    C4 N4 Ag1 . 2_656 142.0(2) ?
loop_
    _geom_torsion_atom_site_label_1
    _geom_torsion_atom_site_label_2
    _geom_torsion_atom_site_label_3
    _geom_torsion_atom_site_label_4
    _geom_torsion_site_symmetry_1
    _geom_torsion_site_symmetry_2
    _geom_torsion_site_symmetry_3
    _geom_torsion_site_symmetry_4
    _geom_torsion
    _geom_torsion_publ_flag
    N4 Ag1 S1 C1 2_656 . . . 11.91(13) ?
    S2 Ag1 S1 C1 . . . . 138.45(9) ?
    S1 Ag1 S1 C1 2_655 . . . -97.15(9) ?
    Ag1 Ag1 S1 C1 2_655 . . . -97.15(9) ?
    N4 Ag1 S1 Ag1 2_656 . . 2_655 109.06(9) ?
    S2 Ag1 S1 Ag1 . . . 2_655 -124.40(3) ?
    S1 Ag1 S1 Ag1 2_655 . . 2_655 0.0 ?
    C1 N1 N2 C2 . . . . -0.2(4) ?
    N2 N1 C1 N3 . . . . 0.9(3) ?
    N2 N1 C1 S1 . . . . -176.7(2) ?
    C2 N3 C1 N1 . . . . -1.2(3) ?
    C3 N3 C1 N1 . . . . 178.9(3) ?
    C2 N3 C1 S1 . . . . 176.4(2) ?
    C3 N3 C1 S1 . . . . -3.5(4) ?
    Ag1 S1 C1 N1 . . . . -10.7(3) ?
    Ag1 S1 C1 N1 2_655 . . . -91.7(3) ?
    Ag1 S1 C1 N3 . . . . 172.3(2) ?
    Ag1 S1 C1 N3 2_655 . . . 91.3(2) ?
    N1 N2 C2 N3 . . . . -0.6(4) ?
    C1 N3 C2 N2 . . . . 1.2(4) ?
    C3 N3 C2 N2 . . . . -178.9(3) ?
    N4 Ag1 S2 C4 2_656 . . . -24.14(14) ?
    S1 Ag1 S2 C4 . . . . -150.33(11) ?
    S1 Ag1 S2 C4 2_655 . . . 89.46(11) ?
    Ag1 Ag1 S2 C4 2_655 . . . 141.07(11) ?
loop_
    _geom_hbond_atom_site_label_D
    _geom_hbond_atom_site_label_H
    _geom_hbond_atom_site_label_A
    _geom_hbond_site_symmetry_A
    _geom_hbond_distance_DH
    _geom_hbond_distance_HA
    _geom_hbond_distance_DA
    _geom_hbond_angle_DHA
    N1 H1 N4 2_656 0.860(18) 2.101(19) 2.954(4) 171(3)
_iucr_refine_instructions_details
;
TITL kk250-p-1 in P-1
CELL 0.71073   7.4842   7.5420   8.4262  79.985  84.329  64.508
ZERR    2.00   0.0006   0.0006   0.0007   0.002   0.002   0.001
LATT 1
SFAC C  H  N  S  Ag
UNIT 8 10 8 4 2
L.S. 10
ACTA
BOND $H
FMAP 2
PLAN 4
CONF
DFIX 0.86 N1 H1
EQIV $1 --x+1, -y, -z+1
HTAB  N1 N4_$1
WGHT  0.026200  0.365200
FVAR  0.243960
TEMP 20
MOLE 1
Ag1    5   0.434391  0.069420  0.181481 11.000000  0.064810  0.088130 =
           0.058070 -0.023440  0.011830 -0.048880
S1     4   0.457680  0.281857 -0.084353 11.000000  0.040980  0.051620 =
           0.060190 -0.011580 -0.001030 -0.023700
N1     3   0.808935  0.221801  0.036657 11.000000  0.043650  0.049870 =
           0.049400  0.001390 -0.003580 -0.023970
H1     2   0.783907  0.168428  0.129830 11.000000 -1.200000
N2     3   0.973682  0.256935 -0.004034 11.000000  0.043090  0.064570 =
           0.068010  0.004930 -0.008590 -0.028140
N3     3   0.772351  0.359812 -0.206614 11.000000  0.045090  0.045720 =
           0.045440 -0.006910  0.000450 -0.022510
C1     1   0.683864  0.283990 -0.082917 11.000000  0.040000  0.035680 =
           0.046590 -0.010750  0.001530 -0.017190
C2     1   0.945224  0.340954 -0.150523 11.000000  0.042690  0.059890 =
           0.064530 -0.000690 -0.000700 -0.027520
AFIX 43
H2     2   1.032851  0.384414 -0.212028 11.000000 -1.200000
AFIX 0
C3     1   0.693897  0.444424 -0.367232 11.000000  0.073030  0.072300 =
           0.044700 -0.002800 -0.005010 -0.037390
AFIX 137
H3A    2   0.667739  0.349278 -0.411585 11.000000 -1.500000
H3B    2   0.788928  0.477891 -0.435238 11.000000 -1.500000
H3C    2   0.573269  0.561920 -0.360827 11.000000 -1.500000
AFIX 0
S2     4   0.131292  0.148467  0.360253 11.000000  0.042680  0.077150 =
           0.054060  0.002300 -0.001300 -0.030810
C4     1   0.234072  0.046933  0.536671 11.000000  0.043130  0.062080 =
           0.049590 -0.013510  0.008240 -0.032580
N4     3   0.302377 -0.024524  0.661038 11.000000  0.061860  0.100500 =
           0.050080 -0.008120 -0.000980 -0.048610
HKLF 4
END
;
data_global
_journal_date_recd_electronic     2013-04-05
_journal_date_accepted     2013-04-07
_journal_name_full     'Acta Crystallographica, Section E'
_journal_year     2013
_journal_volume     69
_journal_issue      5
_journal_page_first     m265
_journal_page_last     m266
_journal_paper_category     QM
_journal_paper_doi     10.1107/S160053681300946X
_journal_coeditor_code     HB7066
_publ_contact_author_name     'Saowanit Saithong'
_publ_contact_author_address
;
Department of Chemistry and Center of Excellence for Innovation in Chemistry,
Faculty of Science,
Prince of Songkla University,
Hat Yai, Songkhla 90112,
Thailand
;
_publ_contact_author_email     'saowanit.sa@psu.ac.th'
_publ_contact_author_fax     '+66(0)74884451'
_publ_contact_author_phone     '+66(0)74884451'
_publ_section_title
;\
<i>catena</i>-Poly[silver(I)-bis[\m-4-methyl-1<i>H</i>-1,2,4-triazole-\
3(4<i>H</i>)-thione-\k^2^<i>S</i>:<i>S</i>]-silver(I)-di-\m-thiocyanato-\
\k^2^<i>S</i>:<i>N</i>;\k^2^<i>N</i>:<i>S</i>]
;
loop_
    _publ_author_name
    _publ_author_footnote
    _publ_author_address
    'Kodcharat, Kultida' .
;
Department of Chemistry and Center of Excellence for Innovation in Chemistry,
Faculty of Science,
Prince of Songkla University,
Hat Yai, Songkhla 90112,
Thailand
;
    'Pakawatchai, Chaveng' .
;
Department of Chemistry and Center of Excellence for Innovation in Chemistry,
Faculty of Science,
Prince of Songkla University,
Hat Yai, Songkhla 90112,
Thailand
;
    'Saithong, Saowanit' .
;
Department of Chemistry and Center of Excellence for Innovation in Chemistry,
Faculty of Science,
Prince of Songkla University,
Hat Yai, Songkhla 90112,
Thailand
;
