# Supplementary material for: catena-Poly[silver(I)-bis­[μ-4-methyl-1H-1,2,4-triazole-3(4H)-thione-κ2 S:S]-silver(I)-di-μ-thio­cyanato-κ2 S:N;κ2 N:S]
Source: Acta Crystallogr Sect E Struct Rep Online. 2013 Apr 13;69(Pt 5):m265–6. doi: 10.1107/S160053681300946X (PMC3647807; doi:10.1107/S160053681300946X)
Supplement: Supplementary file 2 [file e-69-0m265-Isup2.hkl]

# 
# h,k,l, Fc-squared, Fo-squared, sigma(Fo-squared) and status flag 
# 
data_I
_shelx_title ' kk250-p-1 in P-1' 
_shelx_refln_list_code          4 
_shelx_F_calc_maximum      132.36 
_exptl_crystal_F_000       272.00 
_reflns_d_resolution_high  0.7496 
 
loop_ 
 _symmetry_equiv_pos_as_xyz 
 'x, y, z' 
 '-x, -y, -z' 
 
_cell_length_a     7.4842 
_cell_length_b     7.5420 
_cell_length_c     8.4262 
_cell_angle_alpha  79.985 
_cell_angle_beta   84.329 
_cell_angle_gamma  64.508 
 
_shelx_F_squared_multiplier     1.000 
 
loop_ 
 _refln_index_h 
 _refln_index_k 
 _refln_index_l 
 _refln_F_squared_calc 
 _refln_F_squared_meas 
 _refln_F_squared_sigma 
 _refln_observed_status 
   1   0   0     4789.17     4613.50     55.02 o 
   2   0   0     1478.94     1457.49     17.77 o 
   3   0   0     1000.61      943.55     13.74 o 
   4   0   0       18.06       23.18      0.81 o 
   5   0   0       44.89       47.52      1.53 o 
   6   0   0      126.42      127.62      2.90 o 
   7   0   0      256.15      252.17     12.77 o 
   8   0   0       60.85       69.58      3.85 o 
   9   0   0       53.02       65.20      4.22 o 
  -8   1   0       12.62       18.43      3.19 o 
  -7   1   0       84.46       94.08      9.16 o 
  -6   1   0      707.48      679.55     26.16 o 
  -5   1   0      210.88      212.18      9.77 o 
  -4   1   0     1434.67     1509.68     28.81 o 
  -3   1   0      334.30      359.31      4.31 o 
  -2   1   0       56.38       39.16      1.21 o 
  -1   1   0     2649.94     2634.75     39.82 o 
   0   1   0     6727.77     6208.45    182.88 o 
   1   1   0     3302.60     3401.44     41.17 o 
   2   1   0     3245.19     3196.48     78.86 o 
   3   1   0     6603.33     6415.48     76.43 o 
   4   1   0      804.30      770.54     10.12 o 
   5   1   0        1.52        0.50      0.49 o 
   6   1   0      134.70      129.61      2.69 o 
   7   1   0      308.61      293.06     10.36 o 
   8   1   0        2.87        3.61      1.31 o 
   9   1   0        0.99        1.76      1.41 o 
  -7   2   0        0.05        0.54      1.24 o 
  -6   2   0      134.17      133.44      4.25 o 
  -5   2   0       75.82       76.73      3.47 o 
  -4   2   0      224.27      215.47      4.85 o 
  -3   2   0      722.54      749.67     13.70 o 
  -2   2   0       63.57       74.21      3.35 o 
  -1   2   0       79.64       95.96      5.47 o 
   0   2   0       52.09       40.13      1.06 o 
   1   2   0    10490.79    10000.70    217.17 o 
   2   2   0      140.27      119.24      1.90 o 
   3   2   0     1662.77     1567.16     19.23 o 
   4   2   0      616.34      610.35      8.20 o 
   5   2   0       93.64      107.27      2.50 o 
   6   2   0       11.38        9.21      0.73 o 
   7   2   0      148.64      136.68      5.04 o 
   8   2   0       73.70       77.08      2.44 o 
   9   2   0        2.34        3.02      1.85 o 
  -7   3   0        2.93        4.64      1.65 o 
  -6   3   0        5.77        6.75      1.31 o 
  -5   3   0       14.54       13.27      2.61 o 
  -4   3   0        1.92        2.58      0.80 o 
  -3   3   0      399.25      376.62      9.49 o 
  -2   3   0        0.41        1.94      0.63 o 
  -1   3   0       12.63        7.24      1.03 o 
   0   3   0      649.25      673.26      7.43 o 
   1   3   0     3515.15     3597.81     43.23 o 
   2   3   0     1337.83     1312.94     16.28 o 
   3   3   0     1292.33     1249.18     15.63 o 
   4   3   0     4162.49     4150.42     52.52 o 
   5   3   0      251.02      247.43      4.04 o 
   6   3   0       16.44       21.49      1.02 o 
   7   3   0        4.38        4.70      0.69 o 
   8   3   0      350.04      332.64     10.70 o 
   9   3   0       65.50       62.69      5.46 o 
  -6   4   0        0.59        1.26      1.37 o 
  -5   4   0       67.69       69.06      2.98 o 
  -4   4   0       72.87       68.58      2.78 o 
  -3   4   0      212.77      204.87      9.73 o 
  -2   4   0      285.77      266.41      8.77 o 
  -1   4   0        4.78        7.44      0.93 o 
   0   4   0        2.23        1.53      0.40 o 
   1   4   0      644.88      621.28      9.81 o 
   2   4   0     1937.44     2039.18     25.05 o 
   3   4   0      801.20      814.35     12.70 o 
   4   4   0     5291.99     5500.94     77.21 o 
   5   4   0     1905.61     1893.25     26.95 o 
   6   4   0      696.52      666.04      9.55 o 
   7   4   0      206.74      214.05      4.13 o 
   8   4   0        5.66        3.53      0.98 o 
   9   4   0       23.89       24.06      3.37 o 
  -5   5   0       53.29       54.85      3.00 o 
  -4   5   0       50.35       47.04      2.65 o 
  -3   5   0       47.48       42.98      2.28 o 
  -2   5   0      479.03      456.63     12.27 o 
  -1   5   0      292.37      289.25     12.14 o 
   0   5   0      357.37      350.47      6.77 o 
   1   5   0      364.09      373.57      4.82 o 
   2   5   0        4.20        3.42      0.52 o 
   3   5   0      197.20      192.80      5.24 o 
   4   5   0     1214.34     1108.10     98.71 o 
   5   5   0     1834.79     1826.00     22.24 o 
   6   5   0      274.29      269.30      4.76 o 
   7   5   0      335.94      337.77      5.76 o 
   8   5   0      269.15      271.38     10.11 o 
   9   5   0       10.88       13.66      1.71 o 
  -4   6   0        1.72        0.62      1.24 o 
  -3   6   0        0.84        1.44      1.13 o 
  -2   6   0       84.54       79.43      3.20 o 
  -1   6   0       96.01       98.01      3.28 o 
   0   6   0      112.50      111.81      5.12 o 
   1   6   0      380.46      391.86      7.99 o 
   2   6   0       20.30       18.18      1.07 o 
   3   6   0        1.46        1.68      0.50 o 
   4   6   0       38.30       36.03      1.50 o 
   5   6   0      344.47      363.84     15.08 o 
   6   6   0      102.34      104.03      2.75 o 
   7   6   0      124.18      115.56      4.44 o 
   8   6   0      125.37      118.62      3.85 o 
   9   6   0        4.04        4.37      1.21 o 
  -3   7   0        0.08        0.01      1.03 o 
  -2   7   0        2.59        1.95      1.41 o 
  -1   7   0        2.03        3.19      0.96 o 
   0   7   0        0.84        1.09      0.75 o 
   1   7   0        4.30        5.16      1.76 o 
   2   7   0       15.92       19.27      2.20 o 
   3   7   0        4.37        4.51      0.77 o 
   4   7   0        1.19        1.37      0.61 o 
   5   7   0      298.42      297.13      5.37 o 
   6   7   0      190.12      190.17      4.12 o 
   7   7   0        5.68        7.91      1.14 o 
   8   7   0      116.94      118.30      4.00 o 
   9   7   0       29.71       33.63      3.09 o 
  -1   8   0       22.75       24.11      2.84 o 
   0   8   0        6.18        6.54      1.85 o 
   1   8   0       10.13       10.89      1.90 o 
   2   8   0       64.06       62.93      3.61 o 
   3   8   0        0.13        2.18      1.07 o 
   4   8   0       22.70       24.77      2.01 o 
   5   8   0       25.58       28.52      1.72 o 
   6   8   0       86.93       93.66      2.86 o 
   7   8   0       75.76       76.70      2.67 o 
   8   8   0      172.35      175.81      5.17 o 
   1   9   0       23.67       26.38      4.03 o 
   2   9   0       37.08       42.37      3.51 o 
   3   9   0       26.72       29.69      2.94 o 
   4   9   0       23.76       24.97      3.11 o 
   5   9   0       49.53       52.59      3.55 o 
   6   9   0        6.82       10.56      1.38 o 
   7   9   0       12.50       16.70      1.69 o 
  -7  -9   1       15.40       17.27      2.49 o 
  -6  -9   1       27.97       28.13      2.38 o 
  -5  -9   1        0.20        2.18      1.93 o 
  -4  -9   1        6.43        7.88      1.78 o 
  -3  -9   1        0.44        1.08      1.24 o 
  -2  -9   1        5.09        7.58      1.77 o 
  -1  -9   1       20.62       19.91      2.58 o 
  -8  -8   1       72.90       73.62      4.40 o 
  -7  -8   1      180.82      174.46      6.71 o 
  -6  -8   1       82.34       86.82      6.92 o 
  -5  -8   1      155.24      158.14      4.66 o 
  -4  -8   1       94.16       85.56      3.25 o 
  -3  -8   1       19.00       19.01      2.37 o 
  -2  -8   1        0.46        1.03      1.12 o 
  -1  -8   1       37.16       46.28      3.37 o 
   0  -8   1        1.41        1.88      1.36 o 
   1  -8   1       13.04       14.26      2.86 o 
  -9  -7   1       39.50       31.59      3.27 o 
  -8  -7   1        0.94        0.39      1.05 o 
  -7  -7   1      100.85       94.76      4.63 o 
  -6  -7   1       68.14       71.30      2.39 o 
  -5  -7   1      516.94      519.12     10.23 o 
  -4  -7   1      338.96      343.24      7.27 o 
  -3  -7   1       83.61       87.56      3.52 o 
  -2  -7   1      159.26      152.32      5.36 o 
  -1  -7   1       42.41       34.74      2.82 o 
   0  -7   1        0.01        2.05      1.79 o 
   1  -7   1        7.05        8.30      1.36 o 
   2  -7   1        2.11        2.66      1.03 o 
   3  -7   1        2.58        2.74      1.16 o 
  -9  -6   1       69.45       60.22      4.20 o 
  -8  -6   1      225.46      201.65      7.48 o 
  -7  -6   1        7.00       10.95      1.75 o 
  -6  -6   1       62.27       65.28      2.16 o 
  -5  -6   1       70.52       73.64      2.22 o 
  -4  -6   1      144.53      144.83      3.16 o 
  -3  -6   1       85.05       76.93      2.66 o 
  -2  -6   1      292.84      283.91      4.89 o 
  -1  -6   1       73.04       67.23      2.46 o 
   0  -6   1       12.14       13.99      1.37 o 
   1  -6   1       39.07       34.04      2.11 o 
   2  -6   1       18.69       20.84      2.42 o 
   3  -6   1        9.50        9.85      1.55 o 
   4  -6   1        6.31        8.37      1.51 o 
  -9  -5   1       17.88       16.13      2.30 o 
  -8  -5   1      145.59      135.91     10.84 o 
  -7  -5   1       14.13       20.28      1.69 o 
  -6  -5   1       85.41       82.35      2.28 o 
  -5  -5   1       14.41       13.63      1.09 o 
  -4  -5   1      548.79      538.10      8.32 o 
  -3  -5   1      886.23      947.58     10.73 o 
  -2  -5   1      220.49      229.72      3.95 o 
  -1  -5   1      195.86      172.46      3.31 o 
   0  -5   1        4.75        7.67      1.01 o 
   1  -5   1       63.16       65.91      4.21 o 
   2  -5   1       44.46       44.84      2.86 o 
   3  -5   1       71.33       66.50      2.78 o 
   4  -5   1        3.13        3.77      1.06 o 
   5  -5   1       17.95       19.55      2.03 o 
  -9  -4   1       34.29       36.22      7.14 o 
  -8  -4   1      142.03      121.75      8.90 o 
  -7  -4   1      222.07      218.08     10.30 o 
  -6  -4   1      189.12      181.19      6.35 o 
  -5  -4   1       41.93       37.84      1.17 o 
  -4  -4   1     1334.23     1337.47     16.02 o 
  -3  -4   1     2185.63     2173.41     22.86 o 
  -2  -4   1     1211.19     1224.21     13.26 o 
  -1  -4   1     2754.09     2848.07     34.80 o 
   0  -4   1      908.24      913.28     16.61 o 
   1  -4   1       13.16       12.06      1.18 o 
   2  -4   1      123.97      110.10      4.57 o 
   3  -4   1      105.58      102.30      3.23 o 
   4  -4   1      161.40      161.48      4.52 o 
   5  -4   1       27.49       28.41      2.18 o 
   6  -4   1       17.66       22.20      2.18 o 
  -9  -3   1      175.70      184.75     14.45 o 
  -8  -3   1      397.74      389.88     10.33 o 
  -7  -3   1      702.26      722.90     19.74 o 
  -6  -3   1      104.20      102.00      2.10 o 
  -5  -3   1      208.46      198.83      3.31 o 
  -4  -3   1      330.72      354.93      5.83 o 
  -3  -3   1     1360.49     1363.70     16.04 o 
  -2  -3   1     3931.83     4187.73     42.79 o 
  -1  -3   1     4769.00     4873.04     58.36 o 
   0  -3   1     4764.73     4708.50     62.18 o 
   1  -3   1      847.54      842.84     22.91 o 
   2  -3   1     1042.10      975.87     29.59 o 
   3  -3   1       87.04       69.84      5.29 o 
   4  -3   1        2.99        3.05      0.84 o 
   5  -3   1       52.85       50.17      2.31 o 
   6  -3   1       14.62       15.77      1.71 o 
   7  -3   1       31.83       32.73      4.12 o 
  -9  -2   1       66.98       68.28      3.80 o 
  -8  -2   1       61.64       64.71      2.81 o 
  -7  -2   1      594.62      601.36     13.00 o 
  -6  -2   1     1388.29     1400.89     30.92 o 
  -5  -2   1      450.14      475.55      5.90 o 
  -4  -2   1     3709.17     3917.19     40.27 o 
  -3  -2   1        4.02        6.21      0.87 o 
  -2  -2   1      663.18      660.91      7.25 o 
  -1  -2   1      547.37      596.02      7.64 o 
   0  -2   1     2553.19     2648.99     46.42 o 
   1  -2   1     1631.92     1542.97     19.35 o 
   2  -2   1      677.63      642.49     10.06 o 
   3  -2   1      855.48      862.79      9.46 o 
   4  -2   1       16.75       18.88      1.35 o 
   5  -2   1        7.41        6.72      1.06 o 
   6  -2   1        0.06        0.52      0.84 o 
   7  -2   1       13.57       16.37      1.75 o 
  -9  -1   1        1.21        2.18      1.43 o 
  -8  -1   1        2.29        3.10      1.24 o 
  -7  -1   1      142.53      147.51      8.51 o 
  -6  -1   1      262.75      253.84      7.83 o 
  -5  -1   1      255.27      241.88      6.67 o 
  -4  -1   1     2266.73     2379.99     24.86 o 
  -3  -1   1      848.05      930.50     10.06 o 
  -2  -1   1     2086.84     2135.50     28.66 o 
  -1  -1   1      233.38      225.75      4.07 o 
   0  -1   1      351.26      378.32      8.27 o 
   1  -1   1     4102.60     4108.13     49.12 o 
   2  -1   1      186.65      181.83      5.07 o 
   3  -1   1     1821.96     1818.51     25.10 o 
   4  -1   1        2.40        2.11      0.49 o 
   5  -1   1       88.60       87.37      2.69 o 
   6  -1   1        4.09        4.55      2.02 o 
   7  -1   1       78.19       77.19      5.12 o 
   8  -1   1       25.68       32.50      3.78 o 
  -8   0   1       37.76       42.58      3.27 o 
  -7   0   1        0.82        1.72      1.12 o 
  -6   0   1      201.07      211.58      6.01 o 
  -5   0   1      671.05      668.91     13.08 o 
  -4   0   1      265.96      260.02      4.08 o 
  -3   0   1     1721.86     1743.87     21.41 o 
  -2   0   1      845.81      895.53     11.12 o 
  -1   0   1      112.78      116.64      2.06 o 
   0   0   1     3746.91     3676.00    112.83 o 
   1   0   1     9355.26     8409.42    279.36 o 
   2   0   1     5302.51     5247.44     62.39 o 
   3   0   1     3129.65     3064.84     41.83 o 
   4   0   1     1801.37     1783.56     28.08 o 
   5   0   1        0.74        1.43      0.50 o 
   6   0   1       36.25       41.33      1.34 o 
   7   0   1       15.83       10.78      1.31 o 
   8   0   1      140.90      142.91      8.90 o 
  -8   1   1       34.42       35.95      3.25 o 
  -7   1   1        0.14       -0.49      1.05 o 
  -6   1   1      338.02      336.60     24.87 o 
  -5   1   1      676.37      676.03     22.77 o 
  -4   1   1     1116.06     1134.07     22.67 o 
  -3   1   1     4898.86     5030.77     63.83 o 
  -2   1   1     2572.42     2608.38     61.38 o 
  -1   1   1     1164.56     1243.28     35.43 o 
   0   1   1       98.35      130.96      1.88 o 
   1   1   1      107.74      124.71      1.80 o 
   2   1   1     6941.33     6873.24     91.71 o 
   3   1   1     4361.39     4464.18     56.77 o 
   4   1   1     6661.72     6558.97     78.39 o 
   5   1   1      854.21      860.91     11.53 o 
   6   1   1      655.02      627.86      9.04 o 
   7   1   1      110.59      127.55      4.95 o 
   8   1   1       11.91        8.32      1.66 o 
   9   1   1        0.33        2.37      1.85 o 
  -7   2   1        0.20        1.26      1.31 o 
  -6   2   1        0.20        0.91      1.05 o 
  -5   2   1      255.56      253.82      6.78 o 
  -4   2   1      721.33      714.94     17.43 o 
  -3   2   1     1531.00     1571.03     24.59 o 
  -2   2   1     2872.32     2961.89     69.46 o 
  -1   2   1      620.05      643.03     16.66 o 
   0   2   1    17519.79    16128.41    383.90 o 
   1   2   1      693.92      798.65     11.47 o 
   2   2   1     2446.33     2580.66     31.14 o 
   3   2   1     1391.14     1498.76     18.44 o 
   4   2   1     1108.05     1004.65     12.90 o 
   5   2   1     1846.36     1870.59     33.48 o 
   6   2   1      172.03      174.10     10.22 o 
   7   2   1      385.30      416.64      8.03 o 
   8   2   1       70.53       87.83      3.02 o 
   9   2   1        1.58        4.37      2.02 o 
  -7   3   1        1.19        1.79      1.51 o 
  -6   3   1       84.69       79.79      8.65 o 
  -5   3   1        0.51        0.90      0.80 o 
  -4   3   1        0.18       -0.28      0.70 o 
  -3   3   1       50.01       48.59      1.92 o 
  -2   3   1      874.79      857.14     14.83 o 
  -1   3   1     1932.89     1965.60     27.72 o 
   0   3   1      807.77      827.58     10.70 o 
   1   3   1     1422.10     1406.49     17.41 o 
   2   3   1        0.03        1.29      0.39 o 
   3   3   1        4.87        7.74      0.67 o 
   4   3   1      186.83      182.53      3.04 o 
   5   3   1     1366.79     1387.62     17.62 o 
   6   3   1       14.34       15.44      1.26 o 
   7   3   1      407.29      382.77      7.29 o 
   8   3   1       37.78       45.82      4.05 o 
   9   3   1       27.01       23.68      2.34 o 
  -6   4   1        5.75        6.39      1.70 o 
  -5   4   1        9.32        9.80      1.47 o 
  -4   4   1       24.85       25.34      1.84 o 
  -3   4   1        3.53        2.86      0.83 o 
  -2   4   1      145.75      136.71      8.26 o 
  -1   4   1      329.17      317.44     12.80 o 
   0   4   1       26.08       22.55      0.94 o 
   1   4   1     2392.37     2461.91     34.17 o 
   2   4   1        0.27        0.13      0.41 o 
   3   4   1      589.87      630.69     10.13 o 
   4   4   1      386.52      414.60      7.24 o 
   5   4   1      526.19      467.89     23.53 o 
   6   4   1     1122.59     1076.34     24.75 o 
   7   4   1      346.12      334.87      6.70 o 
   8   4   1      249.96      265.52     12.18 o 
   9   4   1        0.47        2.72      1.01 o 
  -5   5   1        0.01        1.04      1.06 o 
  -4   5   1       34.50       35.07      2.37 o 
  -3   5   1       16.70       15.56      1.59 o 
  -2   5   1       97.30       84.76      2.95 o 
  -1   5   1      450.81      430.45     10.69 o 
   0   5   1      708.06      663.33     50.97 o 
   1   5   1     1199.06     1197.33     18.77 o 
   2   5   1      931.44      903.02     11.94 o 
   3   5   1       10.50       14.43      1.14 o 
   4   5   1       40.50       36.58      1.66 o 
   5   5   1      165.12      160.49      3.88 o 
   6   5   1     1200.79     1186.43     18.63 o 
   7   5   1      259.93      254.14      5.65 o 
   8   5   1      656.03      647.72     10.62 o 
   9   5   1      219.25      228.18      6.61 o 
  -4   6   1       13.45       15.60      1.88 o 
  -3   6   1        0.00        1.54      1.34 o 
  -2   6   1        0.24       -0.16      0.79 o 
  -1   6   1      113.14      106.80      3.46 o 
   0   6   1      342.09      331.05     13.29 o 
   1   6   1      552.80      545.30     11.07 o 
   2   6   1     1195.40     1207.83     18.87 o 
   3   6   1      264.41      252.17      5.40 o 
   4   6   1      511.23      486.79      8.83 o 
   5   6   1      287.98      265.29      5.76 o 
   6   6   1        1.08        2.80      0.80 o 
   7   6   1      133.94      119.65      3.63 o 
   8   6   1      149.43      141.39      3.78 o 
   9   6   1      205.56      200.91     11.18 o 
  -3   7   1        1.38        0.80      1.06 o 
  -2   7   1       18.87       19.95      1.96 o 
  -1   7   1       14.29       14.47      1.61 o 
   0   7   1        4.49        4.41      1.00 o 
   1   7   1        2.24        1.85      1.19 o 
   2   7   1       94.99       97.45      4.23 o 
   3   7   1      294.77      289.54      6.60 o 
   4   7   1      177.86      167.07      4.44 o 
   5   7   1      331.61      308.38      6.67 o 
   6   7   1        6.93        5.37      1.31 o 
   7   7   1       20.16       18.03      1.40 o 
   8   7   1        1.58        3.53      0.87 o 
   9   7   1       23.48       25.15      2.22 o 
  -2   8   1        3.42        6.29      1.89 o 
  -1   8   1        6.35        7.38      1.94 o 
   0   8   1        0.29        1.68      1.34 o 
   1   8   1        0.61        1.49      1.34 o 
   2   8   1       17.26       16.06      2.21 o 
   3   8   1       50.03       52.74      3.35 o 
   4   8   1        2.04        3.27      0.75 o 
   5   8   1       28.52       28.27      1.65 o 
   6   8   1       25.59       21.96      1.75 o 
   7   8   1        7.85        9.80      1.19 o 
   8   8   1       11.64       11.07      1.31 o 
   0   9   1        0.82        2.18      2.69 o 
   1   9   1       16.78       13.81      2.38 o 
   2   9   1        8.96       11.02      2.06 o 
   3   9   1       12.33       17.99      2.46 o 
   4   9   1       28.12       33.23      7.14 o 
   5   9   1       82.66       89.67      5.17 o 
   6   9   1       66.23       67.34      2.54 o 
   7   9   1        3.33        5.98      1.94 o 
   4  10   1       46.75       52.14      3.99 o 
  -6  -9   2        1.24        1.82      2.35 o 
  -5  -9   2        0.57        3.76      1.53 o 
  -4  -9   2        3.06        5.74      1.72 o 
  -3  -9   2        2.65        4.12      1.45 o 
  -2  -9   2        2.94        6.22      1.66 o 
  -7  -8   2       10.48       13.19      2.26 o 
  -6  -8   2        5.52        7.31      1.66 o 
  -5  -8   2        4.80        7.84      1.31 o 
  -4  -8   2      125.17      131.07      5.26 o 
  -3  -8   2       11.06       13.82      4.28 o 
  -2  -8   2       19.26       20.52      3.70 o 
  -1  -8   2        0.04        0.67      1.68 o 
   0  -8   2       11.14       11.61      2.06 o 
   1  -8   2        4.50        4.01      1.60 o 
  -8  -7   2       53.50       51.89      5.29 o 
  -7  -7   2       14.80       16.36      5.21 o 
  -6  -7   2        1.84        3.94      2.02 o 
  -5  -7   2       73.50       78.14      3.73 o 
  -4  -7   2      234.79      243.69      5.80 o 
  -3  -7   2      184.86      195.79      5.00 o 
  -2  -7   2       60.64       69.37      3.49 o 
  -1  -7   2      213.93      217.70      6.86 o 
   0  -7   2       30.35       32.02      3.30 o 
   1  -7   2        2.34        3.55      1.11 o 
   2  -7   2        4.80        6.86      1.89 o 
  -9  -6   2       75.27       75.47      4.39 o 
  -8  -6   2      160.52      168.22      6.53 o 
  -7  -6   2      524.52      493.94     21.59 o 
  -6  -6   2       56.23       54.04      3.20 o 
  -5  -6   2       53.03       52.61      2.78 o 
  -4  -6   2       14.02       10.71      1.40 o 
  -3  -6   2      219.46      225.24      5.18 o 
  -2  -6   2      126.80      123.96      2.88 o 
  -1  -6   2      375.01      375.19      7.31 o 
   0  -6   2      109.54      101.37      3.26 o 
   1  -6   2       45.62       45.17      2.34 o 
   2  -6   2       35.36       38.68      4.36 o 
   3  -6   2       13.13       14.72      1.77 o 
   4  -6   2        0.01       -0.34      1.08 o 
  -9  -5   2       54.90       63.83      8.32 o 
  -8  -5   2       60.12       62.43      7.39 o 
  -7  -5   2      454.51      443.91     11.46 o 
  -6  -5   2      318.13      306.89     10.59 o 
  -5  -5   2      482.24      469.07      8.54 o 
  -4  -5   2      363.24      357.90      6.90 o 
  -3  -5   2       85.33       92.25      2.28 o 
  -2  -5   2       23.38       32.15      1.79 o 
  -1  -5   2        0.57        2.30      0.64 o 
   0  -5   2      354.71      363.45      7.24 o 
   1  -5   2        0.42        0.81      0.63 o 
   2  -5   2        1.40        0.90      0.78 o 
   3  -5   2       29.32       28.29      2.08 o 
   4  -5   2        1.39        0.59      1.00 o 
   5  -5   2        0.30        1.14      1.06 o 
  -9  -4   2       35.19       39.95      3.30 o 
  -8  -4   2       13.34       11.91      1.89 o 
  -7  -4   2      167.19      168.60      9.91 o 
  -6  -4   2      895.21      856.15     19.24 o 
  -5  -4   2      166.32      165.00      4.32 o 
  -4  -4   2       55.86       47.37      1.42 o 
  -3  -4   2        7.65       10.12      0.73 o 
  -2  -4   2      121.05      118.50      2.42 o 
  -1  -4   2       50.79       50.51      1.49 o 
   0  -4   2      819.38      832.50     11.22 o 
   1  -4   2       56.33       51.33      2.01 o 
   2  -4   2       81.42       75.75      3.25 o 
   3  -4   2      111.91      112.13      7.03 o 
   4  -4   2       24.61       22.89      1.90 o 
   5  -4   2       64.45       58.92      3.81 o 
   6  -4   2        0.01        0.05      1.24 o 
  -9  -3   2       33.74       42.61      3.44 o 
  -8  -3   2       37.43       43.98      4.54 o 
  -7  -3   2      186.20      195.84      4.89 o 
  -6  -3   2     1297.35     1307.94     30.12 o 
  -5  -3   2      295.40      283.11      5.19 o 
  -4  -3   2      575.38      566.06      7.85 o 
  -3  -3   2     1337.86     1367.79     17.25 o 
  -2  -3   2      210.66      225.33      3.60 o 
  -1  -3   2      317.86      358.90      5.97 o 
   0  -3   2      931.52      968.98     16.49 o 
   1  -3   2     2849.49     2832.84    108.69 o 
   2  -3   2      653.52      652.58     18.10 o 
   3  -3   2      403.49      398.52     17.14 o 
   4  -3   2       86.65       86.81      5.65 o 
   5  -3   2        6.22        7.62      1.24 o 
   6  -3   2       19.11       22.54      2.34 o 
   7  -3   2       11.64       12.18      1.96 o 
  -9  -2   2        0.21        0.84      0.98 o 
  -8  -2   2       39.42       46.85      2.48 o 
  -7  -2   2        0.76        2.50      0.83 o 
  -6  -2   2     1470.77     1443.15     31.30 o 
  -5  -2   2     2372.92     2340.56     41.10 o 
  -4  -2   2     2678.40     2740.09     38.27 o 
  -3  -2   2     3589.76     3519.37     42.44 o 
  -2  -2   2      997.74     1009.03     20.71 o 
  -1  -2   2      538.20      520.78      7.49 o 
   0  -2   2      193.44      201.13      3.83 o 
   1  -2   2     2080.86     2125.85     37.57 o 
   2  -2   2      516.21      502.13     10.43 o 
   3  -2   2      833.63      790.31     10.62 o 
   4  -2   2     1387.47     1379.28     20.84 o 
   5  -2   2       98.35       94.49      3.78 o 
   6  -2   2       12.94       15.31      1.63 o 
   7  -2   2       39.34       44.70      2.58 o 
  -9  -1   2       92.92       91.33      4.75 o 
  -8  -1   2       46.49       39.17      3.06 o 
  -7  -1   2       24.09       28.80      1.94 o 
  -6  -1   2       78.82       78.10      4.03 o 
  -5  -1   2     1253.70     1281.12     19.70 o 
  -4  -1   2      456.82      438.01      6.16 o 
  -3  -1   2     3107.65     3100.36     44.24 o 
  -2  -1   2     9568.49     9110.24    249.06 o 
  -1  -1   2     3766.94     3919.92     46.85 o 
   0  -1   2     3680.40     3835.03     59.44 o 
   1  -1   2       47.74       55.27      1.23 o 
   2  -1   2      268.79      302.53      5.75 o 
   3  -1   2      173.75      180.57      3.09 o 
   4  -1   2      572.95      561.53      8.89 o 
   5  -1   2       16.72       18.08      1.49 o 
   6  -1   2        8.25        9.82      1.57 o 
   7  -1   2      124.06      131.18      8.17 o 
   8  -1   2        0.88        0.67      1.68 o 
  -8   0   2       25.18       22.68      2.67 o 
  -7   0   2       41.87       42.59      3.03 o 
  -6   0   2      274.34      279.82      6.07 o 
  -5   0   2      285.78      269.68      5.52 o 
  -4   0   2        2.75        1.19      0.34 o 
  -3   0   2      568.83      547.95      7.30 o 
  -2   0   2     4505.09     4558.08     64.15 o 
  -1   0   2     2631.37     2851.68     34.37 o 
   0   0   2      788.95      821.53     10.18 o 
   1   0   2      815.14      839.44     13.39 o 
   2   0   2      836.86      945.03     17.46 o 
   3   0   2       31.69       36.02      1.19 o 
   4   0   2      273.11      244.11      5.99 o 
   5   0   2      486.74      470.67     15.76 o 
   6   0   2       11.62       14.47      1.11 o 
   7   0   2       38.40       46.75      2.23 o 
   8   0   2        0.36       -0.67      1.51 o 
  -8   1   2        4.34        5.29      1.78 o 
  -7   1   2       13.24       13.83      2.14 o 
  -6   1   2        5.17        6.66      1.48 o 
  -5   1   2       31.25       30.61      1.72 o 
  -4   1   2      147.85      130.60      5.02 o 
  -3   1   2      100.42       92.07      2.01 o 
  -2   1   2     5379.90     5424.26    101.15 o 
  -1   1   2     5010.28     5170.68     61.66 o 
   0   1   2      191.63      176.78      4.78 o 
   1   1   2     2662.90     2741.38     37.56 o 
   2   1   2      712.64      803.46     14.65 o 
   3   1   2      110.56      116.38      2.11 o 
   4   1   2      649.57      643.20      8.70 o 
   5   1   2     1844.27     1802.90     22.71 o 
   6   1   2      507.21      499.52      8.00 o 
   7   1   2      169.88      167.53      3.64 o 
   8   1   2      161.16      170.46      4.51 o 
  -7   2   2        4.69        4.85      1.65 o 
  -6   2   2        6.50        7.63      1.57 o 
  -5   2   2       61.36       62.15      3.53 o 
  -4   2   2      310.83      311.22      5.26 o 
  -3   2   2      126.71      111.22      2.30 o 
  -2   2   2     2186.35     2110.97     40.26 o 
  -1   2   2     4339.98     4436.83     70.18 o 
   0   2   2     7841.38     7871.96     93.43 o 
   1   2   2     6149.46     6001.40    121.47 o 
   2   2   2     3730.79     3866.41     46.28 o 
   3   2   2       34.04       25.32      1.02 o 
   4   2   2      133.34      121.66      2.35 o 
   5   2   2      897.95      883.63     13.76 o 
   6   2   2      705.14      635.91     18.04 o 
   7   2   2      180.55      176.88      3.70 o 
   8   2   2      519.43      530.18     12.16 o 
  -7   3   2       16.87       19.62      2.77 o 
  -6   3   2       75.19       78.33      5.63 o 
  -5   3   2      155.34      150.41     11.34 o 
  -4   3   2       92.82       93.70      3.02 o 
  -3   3   2      123.24      123.86      4.03 o 
  -2   3   2       29.91       30.66      1.08 o 
  -1   3   2     4406.96     4508.11     54.23 o 
   0   3   2     3022.51     3190.65     38.60 o 
   1   3   2      929.30      873.16     11.15 o 
   2   3   2     6385.52     6484.64     77.30 o 
   3   3   2     2415.39     2529.67     30.75 o 
   4   3   2     1971.84     2035.08     51.10 o 
   5   3   2       83.72       75.20      1.85 o 
   6   3   2       38.40       35.51      1.60 o 
   7   3   2       67.51       63.25      2.36 o 
   8   3   2      138.52      130.19      3.78 o 
   9   3   2       80.75       99.27      3.93 o 
  -6   4   2        8.16       10.01      1.94 o 
  -5   4   2       70.72       65.76      3.71 o 
  -4   4   2      201.86      189.22      4.85 o 
  -3   4   2       81.04       72.49      3.35 o 
  -2   4   2      154.48      154.32     11.39 o 
  -1   4   2      100.73       86.85      2.00 o 
   0   4   2       59.36       61.84      1.97 o 
   1   4   2      244.03      232.27      3.74 o 
   2   4   2     2725.03     2691.82     32.79 o 
   3   4   2     2098.32     2186.41     31.61 o 
   4   4   2      158.99      142.12      3.34 o 
   5   4   2      641.70      613.93     12.67 o 
   6   4   2       83.12       72.07      4.32 o 
   7   4   2       28.73       22.10      1.56 o 
   8   4   2        0.16        0.49      0.67 o 
   9   4   2       70.49       75.53      3.46 o 
  -5   5   2        0.02        0.36      1.17 o 
  -4   5   2        4.82        8.13      1.88 o 
  -3   5   2        3.41        2.65      0.93 o 
  -2   5   2       24.91       23.65      1.73 o 
  -1   5   2       82.63       80.88      2.77 o 
   0   5   2      288.35      275.23      7.55 o 
   1   5   2      117.11      122.64      3.71 o 
   2   5   2      368.65      351.54      5.35 o 
   3   5   2      916.84      930.76     14.67 o 
   4   5   2      292.49      278.35      5.59 o 
   5   5   2      374.26      356.50      6.86 o 
   6   5   2       32.20       34.27      1.75 o 
   7   5   2       20.63       19.39      1.57 o 
   8   5   2       40.47       35.21      2.08 o 
   9   5   2      183.03      156.42      8.06 o 
  -4   6   2       10.35       11.86      1.67 o 
  -3   6   2       12.12       12.84      1.63 o 
  -2   6   2        3.56        3.61      1.01 o 
  -1   6   2        2.82        3.90      0.98 o 
   0   6   2      141.38      136.01      3.90 o 
   1   6   2       22.52       25.11      1.79 o 
   2   6   2      254.36      249.64      5.39 o 
   3   6   2     1393.83     1363.19     21.00 o 
   4   6   2     1052.24     1051.74     16.78 o 
   5   6   2      261.48      241.70      5.53 o 
   6   6   2      561.68      522.22     11.09 o 
   7   6   2       10.29       10.78      1.28 o 
   8   6   2        0.34        1.75      1.84 o 
   9   6   2       51.17       45.03      4.37 o 
  -3   7   2       20.76       23.38      2.24 o 
  -2   7   2       21.99       23.20      2.12 o 
  -1   7   2       46.88       52.98      2.61 o 
   0   7   2       55.21       53.57      3.39 o 
   1   7   2        3.10        2.24      1.36 o 
   2   7   2        2.12        1.51      1.05 o 
   3   7   2      306.31      286.06     11.10 o 
   4   7   2      435.10      418.60      8.24 o 
   5   7   2      338.76      336.94      9.33 o 
   6   7   2      652.45      615.02     11.27 o 
   7   7   2      146.47      137.89      4.18 o 
   8   7   2      101.90      106.39      3.66 o 
   9   7   2       40.33       43.20      4.16 o 
  -2   8   2        7.97        9.73      3.02 o 
  -1   8   2       23.93       29.57      3.15 o 
   0   8   2       63.57       63.94      7.98 o 
   1   8   2       46.95       45.98      3.51 o 
   2   8   2       54.28       51.36      3.63 o 
   3   8   2        0.12       -0.30      1.00 o 
   4   8   2       16.62       20.77      1.84 o 
   5   8   2        5.75        7.30      1.25 o 
   6   8   2       28.65       35.80      2.30 o 
   7   8   2      172.11      170.30      4.95 o 
   8   8   2       50.17       50.88      4.45 o 
   0   9   2        1.34        2.44      1.66 o 
   1   9   2        0.35        0.97      1.48 o 
   2   9   2        0.54       -0.36      1.41 o 
   3   9   2       18.36       18.04      2.50 o 
   4   9   2        0.21        0.93      3.28 o 
   5   9   2        1.17        2.59      2.18 o 
   6   9   2       12.71       17.31      2.34 o 
   7   9   2       51.27       50.08      2.40 o 
   4  10   2       14.19       22.60      2.82 o 
   5  10   2       18.62       19.69      2.58 o 
  -4  -9   3        0.86        2.52      1.43 o 
  -3  -9   3        2.85        6.15      1.72 o 
  -7  -8   3       57.13       62.27      3.98 o 
  -6  -8   3        6.76        9.41      1.84 o 
  -5  -8   3       35.43       34.72      3.08 o 
  -4  -8   3        4.55        5.25      1.48 o 
  -3  -8   3        0.65        3.63      1.34 o 
  -2  -8   3        4.28        6.55      1.57 o 
  -1  -8   3        0.22        2.18      1.19 o 
   0  -8   3        0.15        3.70      1.41 o 
  -8  -7   3       14.42       16.77      3.02 o 
  -7  -7   3       65.40       69.68      4.10 o 
  -6  -7   3       67.81       73.06      6.22 o 
  -5  -7   3        2.41        2.91      0.96 o 
  -4  -7   3        9.36       10.04      1.35 o 
  -3  -7   3       59.97       65.08      2.71 o 
  -2  -7   3       20.27       20.23      2.25 o 
  -1  -7   3        0.94        2.31      1.12 o 
   0  -7   3       49.01       54.80      2.60 o 
   1  -7   3       15.40       17.30      1.82 o 
   2  -7   3        2.41        2.91      1.19 o 
  -8  -6   3       57.19       62.61      3.92 o 
  -7  -6   3      190.82      181.53     12.10 o 
  -6  -6   3      286.58      283.48     17.64 o 
  -5  -6   3       41.57       45.91      3.44 o 
  -4  -6   3      311.09      307.49      6.57 o 
  -3  -6   3       27.13       22.88      1.67 o 
  -2  -6   3       23.34       29.43      1.50 o 
  -1  -6   3       46.15       47.57      2.18 o 
   0  -6   3      114.96      122.00      7.48 o 
   1  -6   3      150.94      158.70      5.52 o 
   2  -6   3        1.58        2.12      0.93 o 
   3  -6   3       33.24       36.97      2.58 o 
  -9  -5   3        0.38        2.76      1.36 o 
  -8  -5   3       45.61       48.70      3.61 o 
  -7  -5   3       67.63       73.36      3.92 o 
  -6  -5   3      442.42      449.35     25.45 o 
  -5  -5   3      824.14      808.23     17.52 o 
  -4  -5   3      681.40      684.47      9.77 o 
  -3  -5   3      855.19      878.35     12.05 o 
  -2  -5   3       28.89       24.37      1.60 o 
  -1  -5   3      171.98      166.63      3.43 o 
   0  -5   3       11.81       10.13      1.19 o 
   1  -5   3      128.95      134.02     10.00 o 
   2  -5   3        6.54        8.33      1.22 o 
   3  -5   3       42.82       43.48      2.45 o 
   4  -5   3       15.48       15.55      2.26 o 
   5  -5   3        4.22        3.28      1.54 o 
  -9  -4   3       97.73      101.99      7.06 o 
  -8  -4   3        1.39        1.75      1.76 o 
  -7  -4   3       78.60       73.77      3.85 o 
  -6  -4   3      103.77      102.91      7.22 o 
  -5  -4   3      514.80      500.71     16.98 o 
  -4  -4   3      148.22      153.55      3.04 o 
  -3  -4   3     1472.45     1487.76     19.06 o 
  -2  -4   3      792.02      771.73     10.53 o 
  -1  -4   3      274.32      258.08      4.46 o 
   0  -4   3      112.69       97.03      2.31 o 
   1  -4   3        0.03        0.51      0.57 o 
   2  -4   3       20.39       19.39      1.58 o 
   3  -4   3       14.99       15.38      1.57 o 
   4  -4   3       29.14       31.50      3.03 o 
   5  -4   3        5.12        4.91      1.48 o 
   6  -4   3        0.03        0.70      1.60 o 
  -9  -3   3      130.20      142.73      9.41 o 
  -8  -3   3       16.20       17.64      2.25 o 
  -7  -3   3       12.88       13.78      1.45 o 
  -6  -3   3       17.42       18.60      1.50 o 
  -5  -3   3       70.49       67.98      2.37 o 
  -4  -3   3       79.17       79.33      3.20 o 
  -3  -3   3     1226.54     1277.13     18.56 o 
  -2  -3   3     1514.71     1569.22     19.68 o 
  -1  -3   3        0.96        3.52      0.80 o 
   0  -3   3      512.96      516.49      7.31 o 
   1  -3   3       30.89       35.88      1.28 o 
   2  -3   3      489.99      502.58     22.43 o 
   3  -3   3        0.20        1.40      0.78 o 
   4  -3   3       36.87       37.91      2.10 o 
   5  -3   3       28.02       27.80      4.96 o 
   6  -3   3        2.82        5.44      1.48 o 
  -9  -2   3       76.13       82.13      9.74 o 
  -8  -2   3        3.65        5.64      1.25 o 
  -7  -2   3        1.32        3.43      1.56 o 
  -6  -2   3      215.24      224.49      5.98 o 
  -5  -2   3      100.67       92.24      4.37 o 
  -4  -2   3     1506.97     1554.37     23.36 o 
  -3  -2   3     1461.18     1427.84     17.86 o 
  -2  -2   3     3634.83     3583.63     43.21 o 
  -1  -2   3     1281.59     1282.95     16.08 o 
   0  -2   3      878.84      879.20     13.12 o 
   1  -2   3       78.42       63.07      1.96 o 
   2  -2   3       52.93       52.64      1.86 o 
   3  -2   3        9.86        9.88      0.83 o 
   4  -2   3      187.41      176.27      5.22 o 
   5  -2   3      673.61      645.88     13.58 o 
   6  -2   3       15.01       20.19      2.25 o 
   7  -2   3       25.38       26.33      2.61 o 
  -8  -1   3      192.11      205.82     11.76 o 
  -7  -1   3       60.12       68.21      4.28 o 
  -6  -1   3      312.07      312.38      6.61 o 
  -5  -1   3       26.88       29.07      1.58 o 
  -4  -1   3      484.58      470.16      8.22 o 
  -3  -1   3      197.93      184.08      3.83 o 
  -2  -1   3     4636.43     4760.07     57.07 o 
  -1  -1   3     7215.72     7363.71     87.56 o 
   0  -1   3     2861.02     2813.61     47.75 o 
   1  -1   3     6860.92     7018.70    195.85 o 
   2  -1   3     1099.54     1103.55     14.67 o 
   3  -1   3        0.55        1.46      0.43 o 
   4  -1   3        7.97        9.82      0.84 o 
   5  -1   3      100.64       93.16      2.90 o 
   6  -1   3       39.99       39.26      2.54 o 
   7  -1   3       49.66       46.87      3.13 o 
   8  -1   3       42.24       48.22      4.54 o 
  -8   0   3      151.05      158.11     13.11 o 
  -7   0   3       67.67       65.27      4.37 o 
  -6   0   3      517.53      528.18     12.89 o 
  -5   0   3     1428.93     1457.62     30.47 o 
  -4   0   3      376.89      399.73      8.40 o 
  -3   0   3        2.62        3.34      0.59 o 
  -2   0   3      410.22      398.87      6.70 o 
  -1   0   3     3185.86     3360.87     40.33 o 
   0   0   3     1288.58     1288.15     15.86 o 
   1   0   3     5168.66     5118.32     69.03 o 
   2   0   3     2850.75     2811.87     40.43 o 
   3   0   3      442.63      426.22      6.89 o 
   4   0   3     1218.40     1234.84     22.14 o 
   5   0   3       21.98       28.43      1.27 o 
   6   0   3      194.81      184.72      3.80 o 
   7   0   3       14.10       14.64      1.78 o 
   8   0   3        3.73        3.83      1.24 o 
  -8   1   3        0.23        1.68      1.54 o 
  -7   1   3       61.59       65.54      3.80 o 
  -6   1   3       71.84       71.83      9.91 o 
  -5   1   3      824.71      820.59     17.94 o 
  -4   1   3      347.45      387.74      7.24 o 
  -3   1   3       20.16       29.85      4.57 o 
  -2   1   3      744.32      804.24     16.81 o 
  -1   1   3      143.05      128.91      2.17 o 
   0   1   3      443.89      473.83      6.38 o 
   1   1   3     1849.89     1839.61     22.39 o 
   2   1   3     3461.59     3608.79     43.45 o 
   3   1   3      791.61      820.57     15.54 o 
   4   1   3      145.84      133.89      3.13 o 
   5   1   3        3.13        6.64      1.13 o 
   6   1   3      194.67      164.18      6.88 o 
   7   1   3        4.23        7.35      1.52 o 
   8   1   3        9.32        7.28      1.36 o 
   9   1   3       29.45       35.96      4.20 o 
  -7   2   3       13.27       13.83      2.42 o 
  -6   2   3        4.33        4.32      1.36 o 
  -5   2   3      192.20      185.61     13.02 o 
  -4   2   3      194.33      199.09     10.93 o 
  -3   2   3        1.21        2.00      0.45 o 
  -2   2   3      100.38       95.83      2.13 o 
  -1   2   3       33.14       55.88      1.82 o 
   0   2   3     2073.45     2132.03     29.44 o 
   1   2   3     1038.20     1107.68     26.28 o 
   2   2   3     5026.23     5205.76     62.22 o 
   3   2   3     2132.08     2176.72     31.25 o 
   4   2   3      181.19      166.46      4.22 o 
   5   2   3      376.10      373.11      5.76 o 
   6   2   3       32.23       24.32      1.25 o 
   7   2   3      119.09      100.32      2.66 o 
   8   2   3       25.92       25.73      1.79 o 
   9   2   3      113.80      109.55      6.05 o 
  -7   3   3        2.04        2.84      1.72 o 
  -6   3   3       44.60       43.49      4.96 o 
  -5   3   3       66.99       68.24      6.97 o 
  -4   3   3      362.34      336.77     10.17 o 
  -3   3   3      129.85      130.80      4.53 o 
  -2   3   3      438.50      457.45     11.16 o 
  -1   3   3      417.55      439.85      8.03 o 
   0   3   3      946.54     1014.63     26.99 o 
   1   3   3      713.79      736.34      9.66 o 
   2   3   3     3476.69     3641.61     43.91 o 
   3   3   3     3918.27     4011.23     48.32 o 
   4   3   3     1882.01     1957.22     31.82 o 
   5   3   3     1629.15     1644.05     46.61 o 
   6   3   3      686.70      712.35     12.66 o 
   7   3   3        1.74        0.23      0.50 o 
   8   3   3       20.92       28.89      3.44 o 
   9   3   3       38.75       39.14      2.79 o 
  -6   4   3       18.19       21.05      2.62 o 
  -5   4   3       12.58       13.59      2.02 o 
  -4   4   3      315.24      292.23     10.33 o 
  -3   4   3      411.12      396.29      7.83 o 
  -2   4   3      390.16      369.73      7.01 o 
  -1   4   3      850.24      837.20     19.18 o 
   0   4   3     1230.03     1332.43     33.47 o 
   1   4   3        3.73        2.67      0.44 o 
   2   4   3       32.83       42.58      1.36 o 
   3   4   3     1943.80     1977.89     24.50 o 
   4   4   3     1034.22     1041.05     13.48 o 
   5   4   3     1324.53     1340.37     32.18 o 
   6   4   3     1209.69     1207.99     18.84 o 
   7   4   3      106.70      114.88      5.02 o 
   8   4   3      158.56      186.22      4.75 o 
   9   4   3       40.72       52.15      3.36 o 
  -5   5   3        0.29        2.28      1.27 o 
  -4   5   3        0.38        1.37      1.09 o 
  -3   5   3       36.14       37.48      2.21 o 
  -2   5   3       25.62       27.98      1.87 o 
  -1   5   3     1000.81      938.86     34.45 o 
   0   5   3      996.19      968.33     30.92 o 
   1   5   3        1.27        0.67      0.44 o 
   2   5   3      159.48      136.72      3.56 o 
   3   5   3        5.95        3.67      0.74 o 
   4   5   3       84.21       88.28      6.38 o 
   5   5   3      172.79      181.46      4.31 o 
   6   5   3      303.21      307.91      8.05 o 
   7   5   3      273.75      270.98      8.27 o 
   8   5   3       25.23       31.04      2.23 o 
   9   5   3       37.10       47.03      3.53 o 
  -4   6   3        8.50        9.42      2.44 o 
  -3   6   3        1.82        1.99      1.02 o 
  -2   6   3        8.41        8.98      1.36 o 
  -1   6   3       36.78       37.32      2.10 o 
   0   6   3       18.74       20.97      1.60 o 
   1   6   3       28.58       27.65      1.36 o 
   2   6   3       49.83       39.49      1.95 o 
   3   6   3       55.64       42.97      2.02 o 
   4   6   3      306.60      317.30      6.48 o 
   5   6   3       64.57       67.18      2.55 o 
   6   6   3      360.19      350.86      7.24 o 
   7   6   3      300.44      276.36      6.19 o 
   8   6   3        2.55        3.92      0.98 o 
   9   6   3       13.22       26.84      3.78 o 
  -3   7   3        3.30        4.81      1.30 o 
  -2   7   3       10.51       12.57      1.70 o 
  -1   7   3        0.49        2.11      0.95 o 
   0   7   3      145.36      147.22      6.55 o 
   1   7   3      112.39      112.58     12.10 o 
   2   7   3        4.25        5.19      1.01 o 
   3   7   3       16.20       12.11      1.38 o 
   4   7   3       14.76       21.54      1.73 o 
   5   7   3      121.80      121.60      3.73 o 
   6   7   3      319.89      321.80      8.84 o 
   7   7   3      266.29      276.58      6.46 o 
   8   7   3      167.53      165.48      4.82 o 
   9   7   3      102.28      112.03      5.50 o 
  -1   8   3       17.69       17.92      2.70 o 
   0   8   3       81.31       76.01      4.36 o 
   1   8   3       87.88       89.44      9.74 o 
   2   8   3       68.31       77.32      4.19 o 
   3   8   3      159.29      146.74      8.40 o 
   4   8   3      146.47      122.94      5.14 o 
   5   8   3        6.82       12.59      1.53 o 
   6   8   3        0.25        0.27      0.79 o 
   7   8   3       68.46       76.32      3.16 o 
   8   8   3      127.35      123.71      4.24 o 
   0   9   3        0.00       -0.25      1.54 o 
   1   9   3       10.39       13.74      2.42 o 
   2   9   3       11.70       13.45      3.19 o 
   3   9   3       58.97       62.40      3.99 o 
   4   9   3      110.37       96.67      6.80 o 
   5   9   3       45.04       41.34      2.65 o 
   6   9   3       19.53       22.05      2.04 o 
   7   9   3        0.00        1.15      0.98 o 
   4  10   3        7.20        8.95      1.98 o 
  -6  -8   4       67.69       71.82      4.20 o 
  -5  -8   4       21.72       28.47      2.96 o 
  -4  -8   4       21.74       29.75      4.96 o 
  -3  -8   4       87.20       87.78      4.28 o 
  -2  -8   4        0.18        1.34      1.19 o 
  -1  -8   4        0.69        1.40      1.33 o 
  -7  -7   4        8.83        7.46      1.77 o 
  -6  -7   4       33.78       34.53      3.15 o 
  -5  -7   4        7.84       10.98      1.96 o 
  -4  -7   4       17.70       20.13      1.81 o 
  -3  -7   4       64.23       73.22      3.63 o 
  -2  -7   4        1.38        3.11      1.19 o 
  -1  -7   4       11.39       13.30      1.96 o 
   0  -7   4       11.12        9.74      1.41 o 
   1  -7   4        2.22        3.61      1.41 o 
  -8  -6   4        0.35        1.18      2.27 o 
  -7  -6   4       11.53       11.70      2.10 o 
  -6  -6   4        9.98       11.78      2.60 o 
  -5  -6   4       36.51       40.76      3.78 o 
  -4  -6   4       17.32       21.05      1.68 o 
  -3  -6   4       65.09       72.83      2.73 o 
  -2  -6   4      135.88      133.67      3.26 o 
  -1  -6   4       15.57       15.15      1.49 o 
   0  -6   4        1.34        2.54      0.93 o 
   1  -6   4       37.76       42.08      2.39 o 
   2  -6   4        0.78        2.87      2.10 o 
   3  -6   4        0.51        0.58      1.29 o 
  -8  -5   4       24.23       24.19      2.84 o 
  -7  -5   4        5.24        5.16      1.53 o 
  -6  -5   4       30.26       23.32      3.86 o 
  -5  -5   4      372.75      373.08     13.53 o 
  -4  -5   4      196.22      196.73      4.70 o 
  -3  -5   4      454.87      467.44      7.30 o 
  -2  -5   4      525.74      520.57      7.95 o 
  -1  -5   4        7.29        7.50      0.99 o 
   0  -5   4       78.84       79.49      2.77 o 
   1  -5   4       60.62       56.37      3.58 o 
   2  -5   4        4.53        5.43      1.83 o 
   3  -5   4       28.04       24.63      2.61 o 
   4  -5   4       11.78       13.06      2.08 o 
  -8  -4   4      223.39      229.26      8.06 o 
  -7  -4   4      157.27      149.19      5.76 o 
  -6  -4   4      216.18      204.71      6.05 o 
  -5  -4   4       14.38       14.23      1.44 o 
  -4  -4   4       37.22       44.26      1.99 o 
  -3  -4   4      112.24      120.25      4.53 o 
  -2  -4   4     1006.26     1038.83     13.87 o 
  -1  -4   4      953.72      987.08     13.31 o 
   0  -4   4      248.02      237.56      4.32 o 
   1  -4   4      683.51      674.62     12.74 o 
   2  -4   4        1.04        1.71      0.80 o 
   3  -4   4       23.12       24.35      2.37 o 
   4  -4   4        5.80        6.50      1.65 o 
   5  -4   4        4.71        5.94      1.57 o 
  -8  -3   4      315.28      305.78     27.05 o 
  -7  -3   4      250.23      239.40      5.88 o 
  -6  -3   4      407.29      393.45      9.54 o 
  -5  -3   4      874.94      834.51     21.91 o 
  -4  -3   4       21.24       23.50      1.49 o 
  -3  -3   4       56.99       49.12      1.62 o 
  -2  -3   4      323.53      357.21      5.46 o 
  -1  -3   4      326.38      322.19      5.08 o 
   0  -3   4       80.49       77.56      1.97 o 
   1  -3   4      755.19      714.70     24.93 o 
   2  -3   4      196.62      183.13      7.84 o 
   3  -3   4       12.68       13.32      1.64 o 
   4  -3   4       19.05       18.77      2.06 o 
   5  -3   4        0.88        3.79      1.21 o 
   6  -3   4        0.18        1.70      1.51 o 
  -8  -2   4       62.97       69.73      3.13 o 
  -7  -2   4       82.50       80.16      6.02 o 
  -6  -2   4      216.00      212.06      5.17 o 
  -5  -2   4      851.89      857.18     14.18 o 
  -4  -2   4       20.87       24.18      1.62 o 
  -3  -2   4       90.39       81.48      2.89 o 
  -2  -2   4      115.08      120.34      2.34 o 
  -1  -2   4      583.92      586.89      8.05 o 
   0  -2   4      511.68      565.64      7.83 o 
   1  -2   4      132.84      120.10      3.20 o 
   2  -2   4      740.96      728.81     16.01 o 
   3  -2   4       25.55       26.86      1.24 o 
   4  -2   4       10.81       11.18      1.68 o 
   5  -2   4       19.07       13.60      1.84 o 
   6  -2   4       22.87       22.11      2.31 o 
   7  -2   4        0.54        1.30      1.12 o 
  -8  -1   4        4.53        6.95      1.42 o 
  -7  -1   4      236.18      233.13      5.85 o 
  -6  -1   4      104.03       97.93      4.68 o 
  -5  -1   4      261.77      248.57      5.50 o 
  -4  -1   4      267.31      258.69     12.82 o 
  -3  -1   4      116.91      136.45      3.31 o 
  -2  -1   4      275.61      289.19      4.31 o 
  -1  -1   4     1244.92     1317.39     16.51 o 
   0  -1   4      754.23      724.91      9.51 o 
   1  -1   4     1077.44     1075.80     13.77 o 
   2  -1   4     3465.28     3497.25    109.57 o 
   3  -1   4      303.79      293.47      4.76 o 
   4  -1   4        0.22        0.76      0.54 o 
   5  -1   4       64.18       72.53      3.20 o 
   6  -1   4        2.58        1.83      1.00 o 
   7  -1   4       20.53       19.61      2.25 o 
  -8   0   4        4.73        6.89      1.90 o 
  -7   0   4      185.49      177.02      6.36 o 
  -6   0   4      108.57       99.20      3.86 o 
  -5   0   4      362.84      340.71      8.03 o 
  -4   0   4     2414.64     2454.79     36.12 o 
  -3   0   4     1028.99     1057.16     16.41 o 
  -2   0   4     1032.29     1027.55     15.74 o 
  -1   0   4      188.76      198.91      6.88 o 
   0   0   4     1002.47     1049.47     15.04 o 
   1   0   4     1580.48     1741.84     24.47 o 
   2   0   4     1803.91     1732.50     32.22 o 
   3   0   4     1623.94     1560.23     37.90 o 
   4   0   4      478.30      465.17      6.88 o 
   5   0   4     1247.49     1265.54     19.13 o 
   6   0   4       57.83       75.06      3.32 o 
   7   0   4        0.18        2.10      0.95 o 
   8   0   4        2.69        5.46      1.43 o 
  -7   1   4        2.99        2.77      1.43 o 
  -6   1   4       83.49       78.03      4.54 o 
  -5   1   4      151.44      154.13      6.20 o 
  -4   1   4     1306.38     1347.18     42.76 o 
  -3   1   4     1290.72     1316.16     26.71 o 
  -2   1   4     2382.72     2398.77     34.10 o 
  -1   1   4     4021.02     4297.09     51.64 o 
   0   1   4      164.76      171.84      2.84 o 
   1   1   4      252.30      256.85      3.84 o 
   2   1   4       10.42        8.58      0.76 o 
   3   1   4     2359.49     2456.77     59.17 o 
   4   1   4      541.54      537.07      7.61 o 
   5   1   4      233.56      215.92      4.71 o 
   6   1   4      332.74      354.08      6.94 o 
   7   1   4       46.81       56.51      2.42 o 
   8   1   4       23.39       34.83      2.77 o 
  -7   2   4        9.64       12.13      2.30 o 
  -6   2   4        1.25        1.42      1.24 o 
  -5   2   4       42.08       45.21      3.01 o 
  -4   2   4        8.70        8.68      1.18 o 
  -3   2   4      904.58      935.30     46.50 o 
  -2   2   4      866.78      898.47     21.97 o 
  -1   2   4     2123.19     2151.89     35.58 o 
   0   2   4      734.01      769.09     11.30 o 
   1   2   4      168.84      158.79      3.78 o 
   2   2   4      136.16      119.69      2.21 o 
   3   2   4      339.97      342.01      5.04 o 
   4   2   4       43.30       35.96      1.21 o 
   5   2   4       39.02       37.37      1.38 o 
   6   2   4      766.53      736.75     14.92 o 
   7   2   4        4.34        8.68      1.16 o 
   8   2   4        9.75        6.34      1.13 o 
  -6   3   4        0.23        0.60      1.24 o 
  -5   3   4       11.23        9.14      1.85 o 
  -4   3   4        2.23        1.82      1.26 o 
  -3   3   4      345.36      339.92     13.75 o 
  -2   3   4      194.89      177.72      5.62 o 
  -1   3   4      445.83      446.25      8.54 o 
   0   3   4      699.42      713.61     16.30 o 
   1   3   4      109.50      100.72      2.13 o 
   2   3   4       76.55       67.74      1.76 o 
   3   3   4       14.92       14.87      0.92 o 
   4   3   4     1020.17     1019.84     15.58 o 
   5   3   4      458.26      455.81      6.82 o 
   6   3   4      690.59      692.03     14.74 o 
   7   3   4      156.59      146.65      4.95 o 
   8   3   4        1.66        4.53      2.10 o 
   9   3   4       15.16       22.99      2.42 o 
  -6   4   4        1.40        2.81      1.45 o 
  -5   4   4        0.08        0.44      1.12 o 
  -4   4   4        0.33        1.65      1.00 o 
  -3   4   4      158.39      155.41      8.99 o 
  -2   4   4      485.36      471.86      8.48 o 
  -1   4   4      231.15      222.27      7.52 o 
   0   4   4     1659.29     1665.89     47.39 o 
   1   4   4      858.17      890.73     19.72 o 
   2   4   4      692.30      672.94      9.20 o 
   3   4   4      234.75      210.09      3.58 o 
   4   4   4      393.98      423.83      8.78 o 
   5   4   4      350.07      340.72      7.93 o 
   6   4   4      462.65      445.94      8.28 o 
   7   4   4      805.34      782.08     17.64 o 
   8   4   4      141.15      148.36      8.48 o 
   9   4   4       78.75       94.90      4.79 o 
  -5   5   4        3.30        3.88      1.42 o 
  -4   5   4       14.25       15.86      2.22 o 
  -3   5   4        0.00       -0.92      1.26 o 
  -2   5   4       61.22       58.66      2.54 o 
  -1   5   4      145.96      146.19      9.15 o 
   0   5   4      985.08      992.08     35.62 o 
   1   5   4     1229.19     1168.02     64.02 o 
   2   5   4     1095.74     1028.67     13.64 o 
   3   5   4     1058.91     1012.70     13.40 o 
   4   5   4      291.05      264.74      6.28 o 
   5   5   4        0.56        0.05      0.57 o 
   6   5   4        5.78        5.57      0.94 o 
   7   5   4      303.40      302.46      8.13 o 
   8   5   4      121.07      112.93     13.36 o 
   9   5   4       56.49       63.24      3.63 o 
  -4   6   4       34.83       35.89      3.51 o 
  -3   6   4       52.08       54.14      3.63 o 
  -2   6   4        0.28        1.45      0.94 o 
  -1   6   4        5.18        7.40      1.25 o 
   0   6   4       16.47       13.12      1.38 o 
   1   6   4      228.68      236.39     11.64 o 
   2   6   4      322.73      311.32      8.12 o 
   3   6   4      701.94      678.44     11.67 o 
   4   6   4      406.21      374.00      7.36 o 
   5   6   4       97.80       83.69      2.90 o 
   6   6   4       52.97       50.90      2.73 o 
   7   6   4       15.08       17.15      1.57 o 
   8   6   4       25.04       25.09      2.58 o 
   9   6   4        0.13        1.17      1.17 o 
  -3   7   4        2.91        1.85      1.60 o 
  -2   7   4        0.30        1.08      1.53 o 
  -1   7   4       31.31       27.89      2.16 o 
   0   7   4       34.41       28.90      2.82 o 
   1   7   4       70.19       80.38      3.96 o 
   2   7   4       91.29       88.20      3.07 o 
   3   7   4       29.94       32.08      1.97 o 
   4   7   4       79.76       70.99      2.77 o 
   5   7   4       27.80       22.75      2.12 o 
   6   7   4        0.60        2.12      1.28 o 
   7   7   4        7.77        5.45      1.11 o 
   8   7   4       46.78       47.57      3.23 o 
   9   7   4       18.25       17.93      2.42 o 
  -1   8   4        0.80       -0.34      1.85 o 
   0   8   4       13.38       14.29      2.38 o 
   1   8   4       10.77       14.54      2.42 o 
   2   8   4       54.47       62.17     11.01 o 
   3   8   4       35.48       39.72      3.15 o 
   4   8   4      164.20      157.85      4.61 o 
   5   8   4       63.82       55.95      2.85 o 
   6   8   4       43.56       38.51      2.42 o 
   7   8   4       19.68       18.12      1.91 o 
   8   8   4       28.61       32.87      2.94 o 
   1   9   4        2.37        1.43      1.66 o 
   2   9   4       20.27       24.60      3.06 o 
   3   9   4       48.54       50.19      4.37 o 
   4   9   4       52.21       60.12      3.92 o 
   5   9   4      123.42      116.87      4.11 o 
   6   9   4      129.47      122.02      4.28 o 
   7   9   4       43.36       45.75      2.86 o 
  -4  -8   5        4.76        7.22      2.69 o 
  -3  -8   5       23.69       26.40      2.70 o 
  -6  -7   5       49.18       46.80      4.03 o 
  -5  -7   5        0.09        2.00      1.24 o 
  -4  -7   5        8.13       11.38      1.96 o 
  -3  -7   5        8.11       14.89      2.01 o 
  -2  -7   5       16.42       21.98      2.37 o 
  -1  -7   5       22.20       26.67      2.54 o 
   0  -7   5       23.21       22.92      2.55 o 
   1  -7   5        9.03        8.95      1.89 o 
  -7  -6   5       50.38       50.29      3.80 o 
  -6  -6   5      135.43      132.17      5.58 o 
  -5  -6   5       43.49       43.17      3.27 o 
  -4  -6   5        9.00       12.67      2.02 o 
  -3  -6   5      100.23       93.13      3.18 o 
  -2  -6   5       20.35       25.10      1.61 o 
  -1  -6   5       32.80       37.28      2.26 o 
   0  -6   5        0.02        0.63      1.00 o 
   1  -6   5        0.92        2.37      1.43 o 
   2  -6   5        0.07        0.45      1.17 o 
  -8  -5   5       68.52       75.84      7.06 o 
  -7  -5   5       16.50       24.69      2.79 o 
  -6  -5   5       91.33       81.22      4.16 o 
  -5  -5   5       84.03       74.09      6.22 o 
  -4  -5   5        0.67        1.72      0.76 o 
  -3  -5   5        2.03        1.80      0.64 o 
  -2  -5   5       30.16       35.79      1.63 o 
  -1  -5   5       49.44       52.28      1.92 o 
   0  -5   5        0.11        1.05      0.75 o 
   1  -5   5       23.79       20.86      2.25 o 
   2  -5   5       19.18       20.38      2.34 o 
   3  -5   5       22.00       18.99      2.30 o 
   4  -5   5        0.70        0.55      1.29 o 
  -8  -4   5       73.50       79.18      4.44 o 
  -7  -4   5      122.37      123.01      5.33 o 
  -6  -4   5       84.46       81.93      3.13 o 
  -5  -4   5      237.91      233.45     10.04 o 
  -4  -4   5       59.77       57.33      4.03 o 
  -3  -4   5        2.91        4.06      0.78 o 
  -2  -4   5      141.00      127.67      2.94 o 
  -1  -4   5      377.42      378.22      7.30 o 
   0  -4   5      307.34      315.96      5.47 o 
   1  -4   5      222.88      219.46      6.55 o 
   2  -4   5       64.59       71.40      8.74 o 
   3  -4   5        4.59        5.15      1.41 o 
   4  -4   5       18.50       21.58      2.49 o 
   5  -4   5        1.75        1.79      1.41 o 
  -8  -3   5        6.37        8.87      1.84 o 
  -7  -3   5      204.65      201.93      5.47 o 
  -6  -3   5       79.87       83.30      3.12 o 
  -5  -3   5      990.85      982.17     19.79 o 
  -4  -3   5     1044.79     1050.09     16.99 o 
  -3  -3   5      398.35      348.87     15.35 o 
  -2  -3   5      424.34      396.42      6.15 o 
  -1  -3   5       17.33       19.01      1.12 o 
   0  -3   5      205.07      205.90      3.85 o 
   1  -3   5        1.53        1.89      0.64 o 
   2  -3   5      158.48      153.22     12.85 o 
   3  -3   5      284.15      266.07      7.12 o 
   4  -3   5       29.50       28.60      3.86 o 
   5  -3   5       80.25       84.82      4.02 o 
   6  -3   5        0.22        0.87      1.17 o 
  -8  -2   5       43.67       49.10      2.86 o 
  -7  -2   5        1.41        3.47      1.10 o 
  -6  -2   5       70.13       68.19      2.80 o 
  -5  -2   5      351.77      329.87      6.89 o 
  -4  -2   5     1066.97     1094.38     17.47 o 
  -3  -2   5      655.41      662.17     11.17 o 
  -2  -2   5     1125.41     1106.05     14.42 o 
  -1  -2   5     1566.79     1580.08     20.01 o 
   0  -2   5       20.48       23.39      1.07 o 
   1  -2   5      127.29      121.33      2.58 o 
   2  -2   5       60.92       54.53      2.69 o 
   3  -2   5       75.84       74.09      2.48 o 
   4  -2   5        5.44        5.87      1.21 o 
   5  -2   5       33.62       38.73      2.84 o 
   6  -2   5        5.97        9.49      1.72 o 
  -8  -1   5       83.57       91.51      4.61 o 
  -7  -1   5       50.92       51.85      2.68 o 
  -6  -1   5        7.60        6.88      1.19 o 
  -5  -1   5       29.18       33.31      1.93 o 
  -4  -1   5      405.89      373.83     10.41 o 
  -3  -1   5      713.11      678.14     40.47 o 
  -2  -1   5      687.71      711.31      9.55 o 
  -1  -1   5      763.45      750.92     10.04 o 
   0  -1   5       21.58       21.17      0.92 o 
   1  -1   5       14.47       15.64      0.81 o 
   2  -1   5       58.40       52.17      1.92 o 
   3  -1   5      170.39      149.53      6.38 o 
   4  -1   5       79.69       74.72      2.56 o 
   5  -1   5        2.43        3.30      1.05 o 
   6  -1   5       31.63       31.02      2.61 o 
   7  -1   5       19.71       15.45      3.36 o 
  -7   0   5       33.22       35.71      2.71 o 
  -6   0   5        0.47        0.67      0.84 o 
  -5   0   5        3.04        5.28      0.97 o 
  -4   0   5      264.47      233.91      5.25 o 
  -3   0   5     1050.74      992.02     36.54 o 
  -2   0   5      281.04      270.48      4.20 o 
  -1   0   5     1287.50     1267.59     16.09 o 
   0   0   5     1225.77     1298.70     17.00 o 
   1   0   5      124.39      135.55      3.12 o 
   2   0   5      141.70      136.61      4.44 o 
   3   0   5      315.63      278.67      7.03 o 
   4   0   5      428.52      394.53     10.00 o 
   5   0   5      224.78      208.76      7.94 o 
   6   0   5      148.12      146.93      5.04 o 
   7   0   5       22.58       28.97      3.36 o 
   8   0   5        0.07        2.94      1.19 o 
  -7   1   5       98.02       98.78      4.90 o 
  -6   1   5       27.18       28.61      3.11 o 
  -5   1   5       28.16       24.80      1.85 o 
  -4   1   5       49.56       43.37      2.10 o 
  -3   1   5      612.98      573.20     13.48 o 
  -2   1   5      863.97      829.65     15.76 o 
  -1   1   5     2401.61     2453.76     30.10 o 
   0   1   5     2731.50     2809.88     34.28 o 
   1   1   5     1086.08     1096.30     15.43 o 
   2   1   5     1519.90     1576.77     22.63 o 
   3   1   5      130.59      139.13      3.34 o 
   4   1   5      779.49      731.67     23.75 o 
   5   1   5      123.30      112.34      6.20 o 
   6   1   5       81.56       81.82      2.87 o 
   7   1   5      204.74      211.15     17.89 o 
   8   1   5       17.48       25.54      2.43 o 
  -7   2   5       64.31       67.36      7.56 o 
  -6   2   5      100.83       96.49     14.28 o 
  -5   2   5       27.07       29.02      2.66 o 
  -4   2   5      239.25      246.29     11.81 o 
  -3   2   5        0.22        2.75      0.79 o 
  -2   2   5      410.17      429.15      9.41 o 
  -1   2   5      524.06      541.95     11.69 o 
   0   2   5     3045.65     3156.59     38.43 o 
   1   2   5     3427.59     3493.85     94.67 o 
   2   2   5     1069.21     1075.70     13.86 o 
   3   2   5     1201.36     1198.63     17.77 o 
   4   2   5       71.22       73.52      2.40 o 
   5   2   5       93.25      102.35      3.02 o 
   6   2   5        1.81        1.85      0.68 o 
   7   2   5       96.65       90.77      3.13 o 
   8   2   5       19.64       23.60      2.16 o 
  -6   3   5       93.21       86.29     10.33 o 
  -5   3   5       87.57       84.06      4.23 o 
  -4   3   5      151.67      152.73      5.43 o 
  -3   3   5      141.52      138.79      8.35 o 
  -2   3   5       10.91       12.70      1.00 o 
  -1   3   5       15.46       18.88      1.03 o 
   0   3   5      369.86      358.04      7.20 o 
   1   3   5      985.76      998.79     13.15 o 
   2   3   5      422.85      426.29      6.29 o 
   3   3   5     1715.84     1732.53     21.78 o 
   4   3   5      472.35      477.67      8.18 o 
   5   3   5       54.74       45.29      1.90 o 
   6   3   5       20.21       30.78      1.82 o 
   7   3   5        0.10        0.00      0.83 o 
   8   3   5       23.79       26.44      2.50 o 
   9   3   5        0.70        0.64      1.12 o 
  -5   4   5        5.12        5.36      1.65 o 
  -4   4   5        0.11        0.79      1.09 o 
  -3   4   5      124.13      111.87      5.21 o 
  -2   4   5       36.94       36.95      1.64 o 
  -1   4   5        0.56        1.40      0.57 o 
   0   4   5       43.12       48.99      2.06 o 
   1   4   5      613.68      613.50      8.76 o 
   2   4   5      497.84      517.10     10.94 o 
   3   4   5      484.29      506.86      7.37 o 
   4   4   5      229.88      223.37      3.96 o 
   5   4   5        6.61        8.51      1.33 o 
   6   4   5       58.92       69.45      3.23 o 
   7   4   5       10.29        7.51      1.41 o 
   8   4   5      191.04      176.99      6.09 o 
   9   4   5       36.17       37.82      3.10 o 
  -4   5   5        1.63        3.05      1.45 o 
  -3   5   5       44.15       42.89      3.19 o 
  -2   5   5       38.95       37.27      2.45 o 
  -1   5   5        5.44        6.80      1.13 o 
   0   5   5       37.59       40.54      1.65 o 
   1   5   5      309.14      321.49      5.39 o 
   2   5   5      717.07      725.78     10.21 o 
   3   5   5      435.78      444.31      6.76 o 
   4   5   5     1132.92     1171.53     18.33 o 
   5   5   5      437.58      416.67      7.92 o 
   6   5   5       90.09       93.60      6.55 o 
   7   5   5       25.74       27.40      2.50 o 
   8   5   5       42.34       35.06      2.91 o 
   9   5   5       45.33       38.82      6.72 o 
  -3   6   5       41.02       42.03      3.47 o 
  -2   6   5      136.55      132.40      9.41 o 
  -1   6   5       19.24       21.30      1.81 o 
   0   6   5       48.18       45.97      3.97 o 
   1   6   5        2.84        2.35      0.78 o 
   2   6   5       97.09      108.28      3.36 o 
   3   6   5      220.66      225.25      6.32 o 
   4   6   5      697.95      728.43     12.48 o 
   5   6   5      722.50      711.32     12.33 o 
   6   6   5      257.87      243.73      9.66 o 
   7   6   5      288.75      293.33      8.30 o 
   8   6   5       48.44       50.67      3.38 o 
   9   6   5        2.44        1.82      1.33 o 
  -2   7   5       27.39       33.61      3.14 o 
  -1   7   5       78.87       67.04      3.06 o 
   0   7   5      112.63      109.90     10.08 o 
   1   7   5       94.96       88.14      5.63 o 
   2   7   5       17.48       11.53      1.43 o 
   3   7   5        0.56        3.42      0.96 o 
   4   7   5       14.01       23.24      1.87 o 
   5   7   5      174.70      170.19      4.63 o 
   6   7   5       55.26       48.41      3.07 o 
   7   7   5      135.33      141.55      6.05 o 
   8   7   5       87.86       91.67      4.40 o 
  -1   8   5       18.01       14.18      2.54 o 
   0   8   5        0.77        0.50      1.53 o 
   1   8   5        9.10        7.39      1.93 o 
   2   8   5       22.23       19.72      5.29 o 
   3   8   5       10.68        4.41      1.60 o 
   4   8   5        0.02        1.08      0.90 o 
   5   8   5       17.79       28.84      2.19 o 
   6   8   5       39.20       40.59      2.55 o 
   7   8   5       36.87       42.51      3.30 o 
   8   8   5       27.03       30.58      2.99 o 
   1   9   5        6.64        8.51      2.14 o 
   2   9   5       10.92        8.31      2.10 o 
   3   9   5        1.29        3.78      1.72 o 
   4   9   5        8.52       11.58      3.36 o 
   5   9   5       17.92       26.39      3.37 o 
   6   9   5       73.06       86.35      3.64 o 
  -5  -7   6       42.87       42.06      3.95 o 
  -4  -7   6        3.29        4.28      1.54 o 
  -3  -7   6        0.00        1.85      1.68 o 
  -2  -7   6        0.01        2.86      1.68 o 
  -1  -7   6       25.08       30.41      3.86 o 
  -6  -6   6       30.37       33.52      3.27 o 
  -5  -6   6      190.05      189.72      7.31 o 
  -4  -6   6       65.08       70.88      3.92 o 
  -3  -6   6       31.39       32.25      2.79 o 
  -2  -6   6       25.99       26.10      2.31 o 
  -1  -6   6        3.44        3.84      1.43 o 
   0  -6   6        0.08        1.18      1.17 o 
   1  -6   6        1.60        2.84      1.41 o 
  -7  -5   6       25.03       29.73      3.13 o 
  -6  -5   6        1.53        4.63      1.53 o 
  -5  -5   6       36.01       40.54      3.15 o 
  -4  -5   6      262.43      264.06      6.22 o 
  -3  -5   6       56.45       55.24      2.55 o 
  -2  -5   6       22.84       26.37      1.56 o 
  -1  -5   6       49.34       47.82      2.24 o 
   0  -5   6        4.15        3.94      1.29 o 
   1  -5   6       14.71       14.23      1.89 o 
   2  -5   6        9.86       11.65      2.10 o 
   3  -5   6        0.07        0.20      1.12 o 
  -7  -4   6        1.75        3.97      1.45 o 
  -6  -4   6        1.14        2.94      1.03 o 
  -5  -4   6        0.13        1.51      0.86 o 
  -4  -4   6      334.12      336.25      7.21 o 
  -3  -4   6        0.37        2.70      0.84 o 
  -2  -4   6       33.49       32.28      1.65 o 
  -1  -4   6      137.54      130.37      3.12 o 
   0  -4   6        4.24        5.33      0.96 o 
   1  -4   6       13.37       10.78      1.57 o 
   2  -4   6        0.49        2.03      1.05 o 
   3  -4   6       20.87       24.30      2.49 o 
   4  -4   6        0.01        1.37      1.21 o 
  -7  -3   6        8.24        9.50      1.48 o 
  -6  -3   6        8.13        9.39      1.38 o 
  -5  -3   6        7.54        8.94      1.29 o 
  -4  -3   6      221.13      222.28      6.14 o 
  -3  -3   6      537.10      546.57      9.97 o 
  -2  -3   6      169.37      158.98      4.87 o 
  -1  -3   6      203.04      193.44      3.89 o 
   0  -3   6       22.23       23.57      1.53 o 
   1  -3   6        0.62        1.86      0.76 o 
   2  -3   6       16.64       17.82      1.89 o 
   3  -3   6      165.32      156.63      5.33 o 
   4  -3   6       16.83       16.26      2.14 o 
   5  -3   6        8.17       12.48      2.01 o 
  -7  -2   6      141.98      144.04      6.23 o 
  -6  -2   6        3.87        5.21      1.08 o 
  -5  -2   6        2.83        3.47      0.91 o 
  -4  -2   6       38.03       32.14      1.94 o 
  -3  -2   6      881.08      834.96     46.28 o 
  -2  -2   6       88.18       92.33      2.95 o 
  -1  -2   6      941.89      930.50     12.57 o 
   0  -2   6     1392.01     1360.54     20.21 o 
   1  -2   6      357.60      321.37     21.20 o 
   2  -2   6       26.09       30.33      1.77 o 
   3  -2   6        0.24       -0.63      0.63 o 
   4  -2   6       14.24       11.38      1.72 o 
   5  -2   6        0.04        0.75      1.00 o 
   6  -2   6       20.66       21.75      2.55 o 
  -7  -1   6      210.38      218.63     18.99 o 
  -6  -1   6      107.09      110.07      7.41 o 
  -5  -1   6      194.32      191.74      6.21 o 
  -4  -1   6      266.03      259.19      7.78 o 
  -3  -1   6       23.63       24.98      4.26 o 
  -2  -1   6      265.25      266.34      5.51 o 
  -1  -1   6      404.75      396.02      6.02 o 
   0  -1   6     1614.59     1536.68     33.70 o 
   1  -1   6      330.65      316.13      6.55 o 
   2  -1   6      126.69      110.23      5.23 o 
   3  -1   6      437.99      411.04     20.41 o 
   4  -1   6        0.13        0.23      0.64 o 
   5  -1   6       38.62       45.71      3.86 o 
   6  -1   6        0.08        0.00      0.95 o 
   7  -1   6        6.02       10.49      4.54 o 
  -7   0   6       26.26       31.71      4.03 o 
  -6   0   6      210.34      211.81      8.41 o 
  -5   0   6      169.57      167.40      7.26 o 
  -4   0   6      288.23      284.86     11.03 o 
  -3   0   6       77.85       79.39      3.82 o 
  -2   0   6       19.68       18.23      1.31 o 
  -1   0   6       66.55       69.35      1.75 o 
   0   0   6      860.76      805.54     28.98 o 
   1   0   6      503.98      471.31      8.11 o 
   2   0   6      169.35      161.62      4.12 o 
   3   0   6      117.93      123.92      4.62 o 
   4   0   6        9.60       13.20      1.29 o 
   5   0   6        2.75        2.11      0.76 o 
   6   0   6        4.76        6.20      1.36 o 
   7   0   6       34.91       31.08      6.13 o 
  -7   1   6        0.68        0.42      1.43 o 
  -6   1   6       89.08       90.30      4.96 o 
  -5   1   6       21.11       24.81      1.96 o 
  -4   1   6       83.06       83.87      3.40 o 
  -3   1   6      251.75      262.81     15.52 o 
  -2   1   6        0.22        0.91      0.53 o 
  -1   1   6       98.37      102.27      2.25 o 
   0   1   6      329.43      329.95      5.15 o 
   1   1   6     1265.19     1257.48     18.57 o 
   2   1   6      214.04      207.11     15.89 o 
   3   1   6      270.81      261.13      5.37 o 
   4   1   6      240.85      237.84      5.19 o 
   5   1   6       16.92       10.64      1.26 o 
   6   1   6        1.77        4.55      0.99 o 
   7   1   6       68.44       62.78      3.53 o 
   8   1   6       21.11       16.72      2.14 o 
  -6   2   6       21.22       23.10      2.77 o 
  -5   2   6       88.17       84.86      4.26 o 
  -4   2   6      179.58      174.78      5.69 o 
  -3   2   6      477.36      481.72     20.03 o 
  -2   2   6       37.02       42.87      2.92 o 
  -1   2   6        6.70        6.17      0.68 o 
   0   2   6        2.29        2.25      0.51 o 
   1   2   6     1844.37     1781.99     72.95 o 
   2   2   6      864.59      846.84     20.67 o 
   3   2   6      609.69      617.76     10.27 o 
   4   2   6      977.83      971.74     15.23 o 
   5   2   6      403.75      409.85      7.74 o 
   6   2   6       42.53       54.15      2.35 o 
   7   2   6        9.34       18.07      1.71 o 
   8   2   6       38.13       37.09      3.61 o 
  -5   3   6      139.70      126.24      9.66 o 
  -4   3   6      208.54      201.56     12.10 o 
  -3   3   6      351.99      361.69     19.26 o 
  -2   3   6      550.19      557.03     12.82 o 
  -1   3   6      324.04      328.57      5.39 o 
   0   3   6      177.58      169.43      6.74 o 
   1   3   6        0.50        3.91      1.57 o 
   2   3   6      149.08      149.80      5.28 o 
   3   3   6      211.61      216.58      4.63 o 
   4   3   6     1549.90     1620.89     23.88 o 
   5   3   6      711.40      705.04     11.79 o 
   6   3   6       65.21       76.68      2.75 o 
   7   3   6      147.21      147.70      5.33 o 
   8   3   6        3.13        6.61      2.02 o 
  -5   4   6        4.56        7.80      1.80 o 
  -4   4   6        7.06        6.59      1.65 o 
  -3   4   6       51.84       52.35      3.18 o 
  -2   4   6      405.31      411.38     15.55 o 
  -1   4   6      294.76      289.74     10.19 o 
   0   4   6      441.14      430.72     11.93 o 
   1   4   6      477.80      440.78      7.93 o 
   2   4   6       20.03       26.43      1.30 o 
   3   4   6       19.33       22.84      4.59 o 
   4   4   6       61.53       66.14      2.34 o 
   5   4   6      172.85      168.66     10.08 o 
   6   4   6      100.71      102.82      4.20 o 
   7   4   6       65.92       72.86      3.63 o 
   8   4   6       22.18       33.43      2.82 o 
  -4   5   6        0.57        3.11      1.51 o 
  -3   5   6        4.96        8.02      1.77 o 
  -2   5   6       33.13       35.62      2.87 o 
  -1   5   6       61.25       59.72      2.09 o 
   0   5   6       65.35       62.37      2.13 o 
   1   5   6      131.42      113.91      3.18 o 
   2   5   6        0.33        2.33      1.93 o 
   3   5   6        2.26        1.56      0.57 o 
   4   5   6        2.21        5.17      1.76 o 
   5   5   6      518.38      528.65     12.02 o 
   6   5   6      162.22      146.93      5.26 o 
   7   5   6        3.99        6.37      2.18 o 
   8   5   6       28.76       34.73      3.03 o 
  -3   6   6        2.67        4.36      1.55 o 
  -2   6   6        7.45       11.01      1.94 o 
  -1   6   6       55.57       62.79      2.72 o 
   0   6   6       69.41       71.99      3.27 o 
   1   6   6      134.07      130.16      5.84 o 
   2   6   6       84.92       76.77      4.83 o 
   3   6   6        2.73        5.75      1.55 o 
   4   6   6       47.56       52.49      2.89 o 
   5   6   6      231.08      259.08      9.74 o 
   6   6   6      178.01      172.84      5.88 o 
   7   6   6       93.37       95.44      4.38 o 
   8   6   6      168.73      190.20      6.66 o 
  -2   7   6        1.75        2.95      1.76 o 
  -1   7   6       40.08       51.84      3.38 o 
   0   7   6      121.17      123.64     10.84 o 
   1   7   6      146.87      147.17     10.75 o 
   2   7   6      214.09      214.16      5.43 o 
   3   7   6       52.51       44.62      2.40 o 
   4   7   6       53.21       47.33      3.34 o 
   5   7   6        5.68        4.31      1.85 o 
   6   7   6       65.48       71.46      3.71 o 
   7   7   6       64.91       63.10      4.28 o 
   8   7   6       77.75       93.01      4.59 o 
   0   8   6        9.20       12.93      2.38 o 
   1   8   6       18.09       20.80      2.73 o 
   2   8   6       64.33       70.71     11.34 o 
   3   8   6      104.41       90.46      3.47 o 
   4   8   6       98.61       91.03      3.48 o 
   5   8   6       79.57       67.42      7.56 o 
   6   8   6        2.73        2.42      1.12 o 
   7   8   6        0.18        1.03      1.21 o 
   2   9   6        4.15        6.94      2.60 o 
   3   9   6       14.65       18.34      2.66 o 
   4   9   6        7.36        5.54      1.78 o 
   5   9   6       17.18       12.64      2.14 o 
  -5  -6   7        5.64        8.05      1.90 o 
  -4  -6   7       43.75       62.00      5.54 o 
  -3  -6   7       31.59       41.67      4.70 o 
  -2  -6   7        7.68        8.57      2.69 o 
  -1  -6   7       14.77       18.53      2.22 o 
   0  -6   7        0.32        2.11      1.29 o 
  -6  -5   7        4.83        6.84      1.77 o 
  -5  -5   7        2.55        3.40      1.48 o 
  -4  -5   7        3.21        5.20      1.26 o 
  -3  -5   7       83.71       88.28      6.89 o 
  -2  -5   7       17.90       26.09      2.61 o 
  -1  -5   7      125.44      130.36      5.03 o 
   0  -5   7       51.29       54.29      3.11 o 
   1  -5   7        1.76        4.06      1.37 o 
   2  -5   7        8.54       11.33      1.89 o 
  -6  -4   7       43.99       44.82      3.54 o 
  -5  -4   7       55.86       53.49      2.75 o 
  -4  -4   7       32.02       34.91      3.18 o 
  -3  -4   7        5.11        8.58      1.28 o 
  -2  -4   7       15.72       17.21      2.08 o 
  -1  -4   7       56.87       55.31      2.37 o 
   0  -4   7       64.69       62.22      2.61 o 
   1  -4   7        1.36        2.27      1.09 o 
   2  -4   7       25.52       24.96      2.46 o 
   3  -4   7       14.85       13.31      1.98 o 
  -7  -3   7       88.53       90.11      4.82 o 
  -6  -3   7       77.40       74.55      3.38 o 
  -5  -3   7        4.17        4.22      1.04 o 
  -4  -3   7      198.78      189.32      5.06 o 
  -3  -3   7       15.45       15.46      1.51 o 
  -2  -3   7      105.63      103.03      4.15 o 
  -1  -3   7        0.72        0.98      0.62 o 
   0  -3   7       52.07       49.54      2.20 o 
   1  -3   7        1.95        5.34      0.98 o 
   2  -3   7        8.54        8.15      1.76 o 
   3  -3   7        5.53        9.29      1.61 o 
   4  -3   7        7.39        8.90      2.86 o 
  -7  -2   7       19.36       18.87      2.06 o 
  -6  -2   7      128.99      124.55      4.25 o 
  -5  -2   7       16.83       18.98      1.78 o 
  -4  -2   7      175.60      173.86      4.72 o 
  -3  -2   7        2.72        4.42      0.93 o 
  -2  -2   7       75.45       76.35      2.68 o 
  -1  -2   7       10.08       11.53      1.21 o 
   0  -2   7      139.04      134.25      4.24 o 
   1  -2   7      350.48      322.43      6.57 o 
   2  -2   7       12.16       14.51      1.43 o 
   3  -2   7       79.35       81.73      3.66 o 
   4  -2   7        7.61       12.15      1.72 o 
   5  -2   7       14.17       11.49      4.12 o 
  -7  -1   7       18.37       19.57      2.09 o 
  -6  -1   7      141.70      140.44      4.54 o 
  -5  -1   7      204.96      195.76      8.52 o 
  -4  -1   7      186.54      180.65      5.27 o 
  -3  -1   7      666.04      653.78     11.63 o 
  -2  -1   7       34.14       30.43      1.74 o 
  -1  -1   7       59.63       59.87      3.01 o 
   0  -1   7       64.34       58.31      2.19 o 
   1  -1   7      339.99      319.87      6.39 o 
   2  -1   7       65.82       58.10      2.32 o 
   3  -1   7      377.20      353.11     10.52 o 
   4  -1   7      162.58      161.80      4.48 o 
   5  -1   7        7.17       10.68      1.76 o 
   6  -1   7       19.58       23.16      2.58 o 
  -6   0   7       46.44       46.01      2.86 o 
  -5   0   7      297.70      285.79      8.67 o 
  -4   0   7      235.79      230.77      8.89 o 
  -3   0   7      922.85      915.40     20.67 o 
  -2   0   7      269.38      263.37      5.69 o 
  -1   0   7      122.94      128.56      4.44 o 
   0   0   7      397.23      395.98     10.78 o 
   1   0   7       23.34       27.97      1.63 o 
   2   0   7      274.95      239.37      5.36 o 
   3   0   7      103.75       86.99      2.90 o 
   4   0   7      227.74      216.22      5.19 o 
   5   0   7       22.41       25.27      1.94 o 
   6   0   7        9.90       12.25      1.84 o 
   7   0   7       18.49       25.13      2.67 o 
  -6   1   7        0.31        0.78      1.76 o 
  -5   1   7       17.24       18.89      2.99 o 
  -4   1   7       24.83       23.85      1.91 o 
  -3   1   7      189.09      176.08      7.21 o 
  -2   1   7      800.51      806.91     16.53 o 
  -1   1   7      203.73      203.77      5.39 o 
   0   1   7      385.73      390.17      7.08 o 
   1   1   7       96.69       98.61      2.85 o 
   2   1   7       90.61       85.70      2.75 o 
   3   1   7        6.15        7.77      1.08 o 
   4   1   7      105.62       96.94      4.99 o 
   5   1   7       20.04       17.87      1.63 o 
   6   1   7        0.04        0.05      0.76 o 
   7   1   7       11.54       17.21      2.20 o 
  -5   2   7        0.64       -0.10      1.24 o 
  -4   2   7       23.29       22.19      1.90 o 
  -3   2   7       58.65       58.46      2.55 o 
  -2   2   7      338.27      330.98     15.69 o 
  -1   2   7       68.82       64.65      3.30 o 
   0   2   7      202.40      199.86      4.31 o 
   1   2   7      229.44      215.36      6.57 o 
   2   2   7        6.00        6.86      1.30 o 
   3   2   7      178.92      162.53      5.12 o 
   4   2   7       75.66       68.79      2.57 o 
   5   2   7      221.38      198.90      4.95 o 
   6   2   7       10.91       13.11      1.52 o 
   7   2   7       39.68       49.08      2.56 o 
   8   2   7        7.33        9.24      2.52 o 
  -5   3   7        0.71        1.80      1.36 o 
  -4   3   7       37.35       39.56      3.13 o 
  -3   3   7       25.05       28.25      2.22 o 
  -2   3   7      188.28      194.63      6.00 o 
  -1   3   7      611.69      619.29     20.76 o 
   0   3   7      270.80      262.26      4.67 o 
   1   3   7      595.76      592.70      9.94 o 
   2   3   7      103.86      101.96      3.01 o 
   3   3   7       39.37       37.60      2.23 o 
   4   3   7       20.30       17.88      1.49 o 
   5   3   7      257.09      240.14      7.34 o 
   6   3   7      128.96      120.76      4.29 o 
   7   3   7      111.76      115.99      4.88 o 
   8   3   7       73.88       87.85      4.47 o 
  -4   4   7        3.95        6.45      1.70 o 
  -3   4   7        0.06        0.67      1.05 o 
  -2   4   7       68.86       76.30      5.10 o 
  -1   4   7      361.56      361.62      7.47 o 
   0   4   7      318.28      309.41     12.34 o 
   1   4   7      988.29     1006.79     15.59 o 
   2   4   7      758.34      743.74     15.82 o 
   3   4   7       64.35       60.34      2.34 o 
   4   4   7       43.80       52.14      2.17 o 
   5   4   7       39.41       39.89      2.87 o 
   6   4   7       60.18       50.03      3.27 o 
   7   4   7       29.65       24.71      5.12 o 
   8   4   7      103.67      116.64      5.12 o 
  -3   5   7        8.92        9.69      1.98 o 
  -2   5   7        7.97        9.64      1.82 o 
  -1   5   7        8.76       11.54      1.45 o 
   0   5   7       96.70       96.48      4.18 o 
   1   5   7      125.61      130.97      3.56 o 
   2   5   7      327.04      325.77      6.47 o 
   3   5   7      200.81      177.26     10.37 o 
   4   5   7      278.41      278.73      7.73 o 
   5   5   7      145.50      145.90      9.74 o 
   6   5   7        7.13        7.58      1.72 o 
   7   5   7        1.86        0.50      1.60 o 
   8   5   7        9.72       12.91      2.10 o 
  -2   6   7       18.20       18.90      3.36 o 
  -1   6   7        4.77        3.53      1.40 o 
   0   6   7        1.58        4.51      1.13 o 
   1   6   7        1.78        5.08      0.93 o 
   2   6   7      136.50      146.26      5.04 o 
   3   6   7      162.07      154.46     12.85 o 
   4   6   7        8.43        8.91      1.66 o 
   5   6   7       14.47       13.41      2.01 o 
   6   6   7       10.08        6.34      1.72 o 
   7   6   7        9.86        8.73      1.74 o 
   8   6   7        8.23       11.90      2.06 o 
  -1   7   7        0.10        3.02      2.69 o 
   0   7   7        7.92       17.81      4.03 o 
   1   7   7       23.21       31.42      2.86 o 
   2   7   7       64.87       78.47      3.16 o 
   3   7   7       76.55       86.36      4.03 o 
   4   7   7       32.46       31.14      2.72 o 
   5   7   7      127.34      124.92      5.12 o 
   6   7   7       54.78       44.22      3.37 o 
   7   7   7       15.91       22.38      2.58 o 
   1   8   7        0.94        2.86      1.61 o 
   2   8   7        6.57       14.54      2.30 o 
   3   8   7       68.26       79.44      7.64 o 
   4   8   7      129.79      134.18     10.92 o 
   5   8   7      112.11      117.21      5.88 o 
   6   8   7       86.22       84.70      8.48 o 
  -4  -5   8        6.00        7.50      1.78 o 
  -3  -5   8        0.33        0.34      1.43 o 
  -2  -5   8        6.50       11.05      2.02 o 
  -1  -5   8        0.19        2.18      2.18 o 
   0  -5   8       31.32       42.63      4.62 o 
  -5  -4   8       78.68       84.90      4.43 o 
  -4  -4   8       59.99       62.82      3.85 o 
  -3  -4   8       69.21       65.55      3.73 o 
  -2  -4   8        0.91        2.54      2.69 o 
  -1  -4   8        0.29        1.04      1.24 o 
   0  -4   8        5.07        5.49      1.12 o 
   1  -4   8       27.04       25.19      2.46 o 
   2  -4   8        1.40        3.86      2.35 o 
  -6  -3   8       69.39       68.20      3.30 o 
  -5  -3   8      102.21       95.52      3.68 o 
  -4  -3   8       40.45       40.75      3.13 o 
  -3  -3   8      195.08      184.08      6.28 o 
  -2  -3   8       36.86       42.11      3.15 o 
  -1  -3   8       58.35       62.84      3.44 o 
   0  -3   8       63.44       69.11      2.77 o 
   1  -3   8       16.29       17.30      1.73 o 
   2  -3   8        4.26        5.68      2.10 o 
   3  -3   8        0.17        2.12      1.17 o 
  -6  -2   8        1.08        1.76      1.08 o 
  -5  -2   8       45.10       44.49      2.59 o 
  -4  -2   8       33.34       31.89      2.19 o 
  -3  -2   8       49.89       49.65      3.15 o 
  -2  -2   8      141.16      131.31      6.05 o 
  -1  -2   8       39.72       43.31      2.96 o 
   0  -2   8       59.17       57.35      2.40 o 
   1  -2   8       16.63       16.39      1.58 o 
   2  -2   8        8.98        7.63      1.16 o 
   3  -2   8        9.20       10.31      1.93 o 
   4  -2   8       12.11       14.49      1.96 o 
  -6  -1   8       11.00       14.45      1.91 o 
  -5  -1   8       64.51       55.92      2.86 o 
  -4  -1   8       16.34       16.73      1.67 o 
  -3  -1   8       17.52       17.28      2.18 o 
  -2  -1   8      430.23      413.44     10.24 o 
  -1  -1   8       69.04       65.99      3.37 o 
   0  -1   8       23.61       29.08      1.79 o 
   1  -1   8        1.53        4.70      0.93 o 
   2  -1   8       37.87       36.57      2.13 o 
   3  -1   8       15.64       15.03      1.92 o 
   4  -1   8       20.77       21.98      2.86 o 
   5  -1   8       34.76       37.37      3.08 o 
  -6   0   8       20.31       25.18      3.57 o 
  -5   0   8        5.21        5.97      1.41 o 
  -4   0   8       47.85       45.78      2.57 o 
  -3   0   8      111.13      105.12      3.74 o 
  -2   0   8      354.30      332.07      8.77 o 
  -1   0   8      385.62      362.16     10.00 o 
   0   0   8      195.33      196.85      4.60 o 
   1   0   8      395.92      397.67      7.70 o 
   2   0   8        0.30        0.58      0.73 o 
   3   0   8        1.56        0.62      0.78 o 
   4   0   8        0.09        1.96      0.87 o 
   5   0   8      104.40      101.74      3.65 o 
   6   0   8       20.55       20.48      2.42 o 
  -5   1   8       53.91       61.88      4.72 o 
  -4   1   8        1.37        1.28      0.96 o 
  -3   1   8        9.38       11.03      1.45 o 
  -2   1   8       60.79       54.56      3.06 o 
  -1   1   8      773.29      775.06     28.90 o 
   0   1   8      465.78      458.36      8.32 o 
   1   1   8      404.58      406.59      8.19 o 
   2   1   8      128.82      127.59      3.62 o 
   3   1   8      107.51      113.41      3.55 o 
   4   1   8       72.02       78.52      3.00 o 
   5   1   8        0.63        1.32      0.84 o 
   6   1   8        8.69        9.79      1.39 o 
  -5   2   8      113.13      107.20     16.30 o 
  -4   2   8       48.91       51.41      2.68 o 
  -3   2   8       41.25       47.31      2.39 o 
  -2   2   8        0.94        1.25      0.86 o 
  -1   2   8      109.77      100.35     10.08 o 
   0   2   8       72.83       69.94      3.35 o 
   1   2   8       39.18       36.81      1.93 o 
   2   2   8      497.02      502.67      9.13 o 
   3   2   8      101.26      101.91      3.30 o 
   4   2   8       81.98       98.78      4.08 o 
   5   2   8        9.22       13.34      1.52 o 
   6   2   8       18.39       12.65      1.61 o 
   7   2   8        0.01        0.55      0.96 o 
  -4   3   8       18.49       17.71      2.46 o 
  -3   3   8        5.51        8.46      1.34 o 
  -2   3   8       72.29       69.94      2.86 o 
  -1   3   8        5.68        8.26      1.54 o 
   0   3   8       97.49       94.15      3.90 o 
   1   3   8       60.94       62.22      2.67 o 
   2   3   8      249.87      255.93      6.70 o 
   3   3   8       69.73       64.28      2.56 o 
   4   3   8       40.27       49.74      2.30 o 
   5   3   8        9.52       14.38      1.92 o 
   6   3   8       21.49       19.19      3.26 o 
   7   3   8       14.61       12.31      2.06 o 
  -3   4   8       20.43       16.17      2.37 o 
  -2   4   8       17.90       19.77      1.90 o 
  -1   4   8        2.11        3.06      1.00 o 
   0   4   8       74.18       74.62      3.47 o 
   1   4   8       78.92       84.85      3.29 o 
   2   4   8      167.36      174.49      4.44 o 
   3   4   8      502.50      501.07      9.23 o 
   4   4   8      143.51      141.65      4.03 o 
   5   4   8      126.14      138.34      6.97 o 
   6   4   8        2.81        3.86      1.43 o 
   7   4   8        2.24        0.19      1.09 o 
  -3   5   8       30.50       36.29      3.42 o 
  -2   5   8       29.85       39.31      3.23 o 
  -1   5   8       83.99       82.43      5.37 o 
   0   5   8        0.18        1.12      1.01 o 
   1   5   8        6.44        7.46      1.22 o 
   2   5   8       28.88       34.48      2.01 o 
   3   5   8      282.13      287.77      7.92 o 
   4   5   8      286.83      279.46      8.01 o 
   5   5   8      222.66      232.51      7.29 o 
   6   5   8      111.50      117.57      5.14 o 
   7   5   8       25.33       27.05      2.94 o 
  -1   6   8       76.81       77.47      4.19 o 
   0   6   8       54.81       47.88      4.03 o 
   1   6   8       46.88       45.57      5.96 o 
   2   6   8       24.26       21.44      2.22 o 
   3   6   8       33.35       42.27      5.04 o 
   4   6   8      103.47      108.61      6.55 o 
   5   6   8       14.93       18.36      2.37 o 
   6   6   8       72.22       74.09      4.70 o 
   7   6   8       34.43       36.18      3.35 o 
   1   7   8        7.40        7.39      2.35 o 
   2   7   8        5.88        8.01      2.86 o 
   3   7   8        2.43        2.90      1.29 o 
   4   7   8        0.95        2.02      1.31 o 
   5   7   8        7.65        8.61      1.84 o 
   6   7   8       35.28       42.17      3.49 o 
   3   8   8        6.86        5.99      1.57 o 
   4   8   8       21.00       26.28      2.79 o 
   5   8   8       43.44       47.12      3.62 o 
  -3  -4   9       41.73       47.50      3.62 o 
  -2  -4   9       32.24       33.10      3.20 o 
  -1  -4   9        0.18        1.26      1.43 o 
   0  -4   9        2.15        1.68      2.35 o 
  -4  -3   9       24.64       25.33      2.96 o 
  -3  -3   9       27.78       23.76      2.77 o 
  -2  -3   9       99.97      107.47      4.97 o 
  -1  -3   9       26.35       25.17      2.79 o 
   0  -3   9       31.55       35.98      3.21 o 
   1  -3   9       42.86       51.50      2.79 o 
   2  -3   9        0.02        0.72      1.29 o 
  -5  -2   9       51.81       55.13      7.98 o 
  -4  -2   9        0.08        0.16      1.34 o 
  -3  -2   9        0.02       -0.79      2.18 o 
  -2  -2   9       73.17       66.82      3.85 o 
  -1  -2   9      100.93      101.14      4.63 o 
   0  -2   9       19.15       18.89      2.43 o 
   1  -2   9       69.32       75.30      4.03 o 
   2  -2   9       12.78       17.12      1.83 o 
   3  -2   9        1.53        5.14      2.02 o 
  -5  -1   9       90.28       92.38      4.73 o 
  -4  -1   9        9.07       10.18      2.02 o 
  -3  -1   9        8.72        9.01      1.78 o 
  -2  -1   9        2.97        1.96      1.43 o 
  -1  -1   9       28.66       26.54      2.67 o 
   0  -1   9        0.19        1.58      1.12 o 
   1  -1   9       45.18       47.23      2.42 o 
   2  -1   9       74.37       74.47      3.01 o 
   3  -1   9        0.50        1.32      0.93 o 
   4  -1   9        3.17        7.89      1.54 o 
  -5   0   9       51.18       50.95      7.56 o 
  -4   0   9       51.92       51.16      3.68 o 
  -3   0   9        2.36        0.63      1.12 o 
  -2   0   9        3.13        3.36      1.76 o 
  -1   0   9       19.51       19.22      2.77 o 
   0   0   9       30.65       31.27      2.94 o 
   1   0   9       74.33       73.13      2.81 o 
   2   0   9      119.59      116.39      4.19 o 
   3   0   9        0.54        1.95      0.90 o 
   4   0   9        1.61        5.03      1.13 o 
   5   0   9        1.33        1.42      1.24 o 
  -4   1   9       72.35       73.31      4.54 o 
  -3   1   9        4.82        4.85      2.52 o 
  -2   1   9       54.04       56.03      3.30 o 
  -1   1   9        0.01        1.78      1.09 o 
   0   1   9      108.55       93.83      4.14 o 
   1   1   9       89.82       82.59      3.02 o 
   2   1   9      201.56      204.30      5.15 o 
   3   1   9      179.86      171.40      4.76 o 
   4   1   9       16.69       19.60      1.83 o 
   5   1   9       37.13       42.95      2.64 o 
   6   1   9        1.14        4.81      1.48 o 
  -4   2   9      120.79      126.80      7.22 o 
  -3   2   9      136.18      130.91     21.76 o 
  -2   2   9       66.48       65.99      3.54 o 
  -1   2   9       95.08       93.81      4.26 o 
   0   2   9        1.82        3.91      1.21 o 
   1   2   9        2.18        4.42      1.03 o 
   2   2   9      100.02       90.72      3.16 o 
   3   2   9      208.54      191.20      5.03 o 
   4   2   9       36.12       36.93      2.34 o 
   5   2   9      101.14      114.99      4.97 o 
   6   2   9       51.55       56.85      7.98 o 
  -3   3   9       40.58       43.41      3.32 o 
  -2   3   9       46.34       50.42      3.33 o 
  -1   3   9      274.13      276.90      7.92 o 
   0   3   9      164.93      154.37      5.50 o 
   1   3   9        6.48        9.31      1.60 o 
   2   3   9        4.44        3.31      0.96 o 
   3   3   9       18.88       17.85      1.71 o 
   4   3   9       14.93       12.03      1.51 o 
   5   3   9        9.56       11.81      1.59 o 
   6   3   9       41.44       42.93      6.72 o 
  -2   4   9       28.26       31.16      2.79 o 
  -1   4   9       56.01       59.29      3.37 o 
   0   4   9       64.78       60.66      3.44 o 
   1   4   9        0.07        0.42      1.00 o 
   2   4   9       19.98       23.76      1.86 o 
   3   4   9        3.13        5.80      1.11 o 
   4   4   9       24.07       21.72      1.89 o 
   5   4   9       12.77       12.14      2.01 o 
   6   4   9       51.59       61.46      3.92 o 
  -1   5   9       21.27       25.71      2.61 o 
   0   5   9       89.47       94.25      4.79 o 
   1   5   9       38.06       36.57      2.87 o 
   2   5   9        6.14        6.10      1.16 o 
   3   5   9        0.98        2.50      2.10 o 
   4   5   9       27.00       30.44      2.87 o 
   5   5   9       42.63       34.02      3.01 o 
   6   5   9       66.23       71.28      4.19 o 
   0   6   9       78.54       80.82      5.38 o 
   1   6   9       95.81       95.77      6.38 o 
   2   6   9       36.68       39.76      2.96 o 
   3   6   9       59.28       62.08      3.54 o 
   4   6   9        3.49        2.18      2.02 o 
   5   6   9        1.44        4.82      1.60 o 
   6   6   9       21.47       25.11      6.13 o 
   2   7   9       31.15       27.67      4.54 o 
   3   7   9       52.07       55.47      3.56 o 
   4   7   9       70.08       65.43      8.32 o 
  -3  -2  10       11.89       13.96      2.38 o 
  -2  -2  10       19.23       21.93      2.77 o 
  -1  -2  10        8.75        7.36      2.02 o 
   0  -2  10       27.30       29.57      4.54 o 
   1  -2  10        8.99        9.60      1.96 o 
  -3  -1  10       40.91       40.45      3.62 o 
  -2  -1  10       56.23       62.87      3.85 o 
  -1  -1  10       23.06       23.45      2.82 o 
   0  -1  10        1.02        1.72      1.24 o 
   1  -1  10        2.61        6.20      1.53 o 
   2  -1  10        6.25        6.84      1.30 o 
   3  -1  10       26.64       27.73      3.17 o 
  -3   0  10       40.94       40.79      3.50 o 
  -2   0  10       64.45       64.54      3.92 o 
  -1   0  10      112.21      111.76      4.95 o 
   0   0  10        1.81        3.05      1.68 o 
   1   0  10        0.09        3.59      1.43 o 
   2   0  10        0.71        2.86      1.00 o 
   3   0  10       12.17       15.29      1.72 o 
   4   0  10        1.21        2.49      1.79 o 
  -3   1  10       34.19       36.04      4.20 o 
  -2   1  10       45.46       49.29      3.59 o 
  -1   1  10       55.82       52.96      3.47 o 
   0   1  10        3.10        5.29      1.36 o 
   1   1  10        0.59        1.69      1.09 o 
   2   1  10       14.19       16.68      1.81 o 
   3   1  10       18.04       16.14      1.75 o 
   4   1  10       20.95       18.33      1.94 o 
  -3   2  10       59.09       63.93      3.95 o 
  -2   2  10       61.73       60.42      3.59 o 
  -1   2  10       57.93       60.33      3.54 o 
   0   2  10       71.74       70.71      6.30 o 
   1   2  10       23.85       24.94      2.58 o 
   2   2  10       16.07       21.08      1.92 o 
   3   2  10        2.57        1.93      0.93 o 
   4   2  10       32.21       30.25      2.89 o 
   5   2  10       10.90        9.00      1.58 o 
  -2   3  10       26.25       27.41      2.79 o 
  -1   3  10       58.47       60.59      4.54 o 
   0   3  10      176.94      163.56      6.03 o 
   1   3  10      115.32      110.39      4.85 o 
   2   3  10       60.62       68.07      2.99 o 
   3   3  10       76.67       84.82      3.33 o 
   4   3  10        1.46        2.75      1.64 o 
   5   3  10        2.77        2.57      1.09 o 
  -1   4  10       12.19       15.66      2.69 o 
   0   4  10       31.07       35.93      3.06 o 
   1   4  10       40.62       40.84      3.15 o 
   2   4  10       81.45       87.66      4.19 o 
   3   4  10      110.20      109.75      3.87 o 
   4   4  10       15.97       21.06      2.11 o 
   5   4  10        2.98        5.36      1.72 o 
   0   5  10        1.15        3.11      1.31 o 
   1   5  10       29.24       36.81      4.03 o 
   2   5  10       53.56       59.61      6.55 o 
   3   5  10       28.43       29.69      2.94 o 
   4   5  10       17.43       19.50      2.49 o 
   5   5  10        0.45        0.31      1.33 o 
   2   6  10       22.33       29.57      4.37 o 
   3   6  10       29.10       36.58      3.18 o 
   0   0  11       85.38       83.73      4.45 o 
   1   0  11       23.48       27.66      3.08 o 
  -1   1  11        1.89        2.48      2.52 o 
   0   1  11       31.64       29.48      3.01 o 
   1   1  11       18.80       22.21      2.72 o 
   2   1  11        6.74        7.95      1.74 o 
   0   2  11       11.80       14.21      2.10 o 
   1   2  11       50.74       45.03      3.49 o 
   2   2  11        9.27       11.13      2.02 o 
   1   3  11       57.12       57.18      4.79 o 
   2   3  11       16.50       16.87      2.30 o 
                                                 
