# Supplementary material for: catena-Poly[silver(I)-bis­[μ-4-methyl-1H-1,2,4-triazole-3(4H)-thione-κ2 S:S]-silver(I)-di-μ-thio­cyanato-κ2 S:N;κ2 N:S]
Source: Acta Crystallogr Sect E Struct Rep Online. 2013 Apr 13;69(Pt 5):m265–6. doi: 10.1107/S160053681300946X (PMC3647807; doi:10.1107/S160053681300946X)
Supplement: Supplementary file 3 [file e-69-0m265-Isup3.mol]

@<TRIPOS>MOLECULE
kk250-p-1
    36    38     1     0     0
SMALL
NO_CHARGES
****
Generated from the CSD

@<TRIPOS>ATOM
     1 Ag1      3.6275   0.6952   1.5053   Ag        1 RES1   0.0000
     2 S1       4.2700   1.8154  -0.6997   S.3       1 RES1   0.0000
     3 N1       6.8045   1.5550   0.3044   N.am      1 RES1   0.0000
     4 H1       6.5212   1.3031   1.0783   H         1 RES1   0.0000
     5 N2       8.1179   1.7440  -0.0332   N.2       1 RES1   0.0000
     6 N3       6.7767   2.1961  -1.7137   N.am      1 RES1   0.0000
     7 C1       5.9713   1.8317  -0.6876   C.2       1 RES1   0.0000
     8 C2       8.0556   2.1369  -1.2484   C.2       1 RES1   0.0000
     9 H2       8.8017   2.3569  -1.7585   H         1 RES1   0.0000
    10 C3       6.3300   2.5750  -3.0458   C.3       1 RES1   0.0000
    11 H3A      5.7883   1.8732  -3.4141   H         1 RES1   0.0000
    12 H3B      7.0932   2.7197  -3.6099   H         1 RES1   0.0000
    13 H3C      5.8142   3.3828  -2.9928   H         1 RES1   0.0000
    14 S2       1.7645   1.4526   2.9882   S.3       1 RES1   0.0000
    15 C4       2.3512   0.9775   4.4518   C.1       1 RES1   0.0000
    16 N4       2.7341   0.6439   5.4829   N.1       1 RES1   0.0000
    17 Ag1      3.8567  -0.6952  -1.5053   Ag        1 RES1   0.0000
    18 S1       3.2142  -1.8154   0.6997   S.3       1 RES1   0.0000
    19 N1       0.6797  -1.5550  -0.3044   N.am      1 RES1   0.0000
    20 H1       0.9630  -1.3031  -1.0783   H         1 RES1   0.0000
    21 N2      -0.6337  -1.7440   0.0332   N.2       1 RES1   0.0000
    22 N3       0.7075  -2.1961   1.7137   N.am      1 RES1   0.0000
    23 C1       1.5129  -1.8317   0.6876   C.2       1 RES1   0.0000
    24 C2      -0.5714  -2.1369   1.2484   C.2       1 RES1   0.0000
    25 H2      -1.3175  -2.3569   1.7585   H         1 RES1   0.0000
    26 C3       1.1542  -2.5750   3.0458   C.3       1 RES1   0.0000
    27 H3A      1.6959  -1.8732   3.4141   H         1 RES1   0.0000
    28 H3B      0.3910  -2.7197   3.6099   H         1 RES1   0.0000
    29 H3C      1.6700  -3.3828   2.9928   H         1 RES1   0.0000
    30 S2       5.7197  -1.4526  -2.9882   S.3       1 RES1   0.0000
    31 C4       5.1330  -0.9775  -4.4518   C.1       1 RES1   0.0000
    32 N4       4.7501  -0.6439  -5.4829   N.1       1 RES1   0.0000
    33 Ag1      2.7949  -0.5312  -6.7894   Ag        1 RES1   0.0000
    34 Ag1      4.6893   0.5312   6.7894   Ag        1 RES1   0.0000
    35 N4       1.9014  -0.5825  -2.8119   N.3       1 RES1   0.0000
    36 N4       5.5828   0.5825   2.8119   N.3       1 RES1   0.0000
@<TRIPOS>BOND
     1     1     2    1
     2     1    14    1
     3     1    18    1
     4     1    36    1
     5     2     7    1
     6     2    17    1
     7     3     4    1
     8     3     5   un
     9     3     7   un
    10     5     8   un
    11     6     7   un
    12     6     8   un
    13     6    10    1
    14     8     9    1
    15    10    11    1
    16    10    12    1
    17    10    13    1
    18    14    15    1
    19    15    16   un
    20    16    34   un
    21    17    18    1
    22    17    30    1
    23    17    35    1
    24    18    23    1
    25    19    20    1
    26    19    21   un
    27    19    23   un
    28    21    24   un
    29    22    23   un
    30    22    24   un
    31    22    26    1
    32    24    25    1
    33    26    27    1
    34    26    28    1
    35    26    29    1
    36    30    31    1
    37    31    32   un
    38    32    33   un
@<TRIPOS>SUBSTRUCTURE
     1 RES1        1 GROUP             0 ****  ****    0  
@<TRIPOS>CRYSIN
    7.4842    7.5420    8.4262   79.9850   84.3290   64.5080     2     1
